# Supplementary material for: Single‐Cell Transcriptomic Analysis of the Immune Response to COVID‐19 and Tuberculosis Coinfection
Source: Exploration (Beijing). 2025 May 8;5(5):20240022. doi: 10.1002/EXP.20240022 (PMC12561472; doi:10.1002/EXP.20240022)
Supplement: Supplementary file 13 — Supporting Information [file EXP2-5-20240022-s003.xlsx]

## Sheet: Table_S2
Table S2. Marker genes and signature genes for 9 major celltypes and 31 cell subtypes, related to Figure 1, Fig 2 and Fig S2.
Name of major celltypes	Canonical genes	Name of cell subtypes	Typical marker genes	Signature genes
B	CD79A, CD79B, MS4A1	B_Naive	TCL1A, IGHD	TCL1A FCER2 IGHD IGHM YBX3 CXCR4 IL4R PLPP5 BACH2 AFF3 NIBAN3 LINC00926 NCF1 HVCN1 CD69 BTG1 FCRL1 FOXP1 CD37 CALHM6 COL19A1 CD72 TSPAN13 MEF2C CAMK2D APLP2 RHOH ZNF318 TAPT1 SNX29
		B_GC	NEIL1	NRGN NEIL1 GPX1 PRKAR2B SPARC TUBB1 PF4 CCL5 CAVIN2 CLU F13A1 GNG11 MPIG6B MYL9 H2AC6 NCOA4 TREML1 CTSA PTGS1 VCL ITGA2B RGS10 PGRMC1 FTH1 RGS18 MTURN GRAP2 MAP3K7CL GP9 ITGB3
		B_iMemory	IGHD, CD27	TNFRSF13B IGHG2 GRN FCRL2 PLD4 CCDC50 CD82 CLECL1 FCRLA SYK GPR183 MS4A1 CD1C VOPP1 FCGR2B HCK ACP5 LINC01857 ARHGAP24 SPIB ARHGAP25 PLEK HLA-DQA1 IL10RA PTPN1 IGHG1 ZEB2 PPP1R14A MAP4K1 BANK1
		B_Memory	CD27	TNFRSF13B IGHA1 CD82 AIM2 CD27 LINC01781 LTB SCIMP IGHG2 ITGB1 ACP5 PLP2 MARCKS CPNE5 CAPG EEF1A1 COCH UBE2N BLK CLECL1 POU2AF1 SSPN UBE2J1 HIPK2 CAPN2 RILPL2 CHCHD10 IGHG1 NEK6 CRIP2
		B_Plasma	CD38, IGHM	JCHAIN TXNDC5 MZB1 XBP1 PDIA4 SEC11C FKBP11 SSR3 MYDGF LMAN1 HM13 ITM2C AQP3 UBE2J1 PDIA6 DERL3 CD38 SPCS3 TNFRSF17 SDF2L1 RRBP1 RPN1 RPN2 SPCS2 PRDM1 DDOST SEC61A1 LMAN2 TXNDC11 DNAJB11
CD4	CD3D, CD3E, CD40LG	CD4_Naive	CCR7, SELL	CCR7 LEF1 TCF7 PRKCQ-AS1 SELL PIK3IP1 LINC00861 IL6ST TGFBR2 ACTN1 EEF1B2 NUCB2 CD7 SATB1 TRABD2A OXNAD1 ABLIM1 CHRM3-AS2 AIF1 ATM CAMK4 TMIGD2 FOXP1 MAML2 SARAF BTG1 BACH2 RGS10 TXK NOSIP
		CD4_Memory	GPR183, S100A4	ITGB1 TRADD PLP2 TNFAIP3 GLIPR1 B2M TIMP1 CD82 ANXA5 LTB ERN1 PTGER2 ALOX5AP SSBP4 IL10RA CD69 SLC2A3 GATA3 GPR183 TTC39C CORO1B PRDM1 EZR CAPN2 PPP2R5C TXN RILPL2 OPTN IL32 YWHAQ
		CD4_Tfh	ICOS, SLAMF1	NRGN PPBP CAVIN2 GPX1 TUBB1 SPARC CCL5 PF4 CLU PRKAR2B GNG11 H2AC6 MYL9 PGRMC1 MPIG6B F13A1 BEX3 RGS18 NCOA4 CST3 MAP3K7CL MTURN CTSA ITGA2B TREML1 PF4V1 TPM4 PTGS1 ACTN1 GRAP2
		CD4_Th1	TBX21	IL32 HLA-DRB1 B2M ITGB1 CD52 CYTOR HLA-DRA MIR4435-2HG HLA-A ANXA5 EZR GBP5 IL10RA TNFRSF1B PRDX1 DOK2 ISG20 MYO1G TMSB10 NIBAN1 S1PR4 CTLA4 TXN CTSC HLA-DRB5 OPTN ALOX5AP JPT1 C12orf75 FOXP3
		CD4_Th2	GATA3, MAF	TNFRSF4 ITGB1 AQP3 CCR6 PLP2 CRIP2 VIM LTB TIMP1 B2M ANXA5 ALOX5AP IL32 YWHAH KLRB1 CD82 LMNA IL7R TRADD CTSH LGALS3 MYO1G TXN MAF CMTM6 MYO1F RORA GLIPR1 CAPN2 ERN1
		CD4_eMemory	GPR183, S100A4,GZMA	ITGB1 B2M IL32 TIMP1 CD52 HOPX TNFAIP3 ANXA5 YWHAQ PLP2 TXN ERN1 C12orf75 TNFRSF4 CD82 SSBP4 KLRB1 GLIPR1 CAPN2 TRADD IL7R GATA3 MYO1F ALOX5AP CCL5 VIM PTGER2 YWHAH IL10RA DSTN
		CD4_Treg	FOXP3, IL2RA	ITGB1 AQP3 IL10RA LIMS1 SYNE2 TIGIT CTLA4 PBXIP1 EZR FYN PPP2R5C OPTN TNFRSF1B BIRC3 FOXP3 MAF RORA EIF3A TTC39C EPB41 CLDND1 ARID5B SPTAN1 IL2RA TNFRSF4 PREX1 TLK1 GLCCI1 TPR KLRB1
CD8	CD3D, CD3E, CD8A, CD8B	CD8_Naive	CCR7, SELL	LEF1 CCR7 TCF7 EEF1A1 EEF1B2 SELL LINC02446 NELL2 MAL CD8B ACTN1 LDHB NOSIP AIF1 PRKCQ-AS1 LTB SARAF RCAN3 PIK3IP1 TRABD2A RGS10 TPT1 NPM1 RACK1 ARMH1 ABLIM1 LDLRAP1 FOXP1 PDE3B CAMK4
		CD8_Pro	MKI67	STMN1 HMGB2 MKI67 TYMS GAPDH PSMA4 MACROH2A1 PRDX3 PPIA CARHSP1 FABP5 MCM5 NUDT1 RPA3 JPT1 TALDO1 IDH2 TXNDC17 PSMD8 NASP PSMB2 RRM2 ACTG1 YWHAE PFN1 HLA-DRA H1-2 SMC4 PSMA5 SNRPG
		CD8_eMemory	GPR183, S100A4, GZMB, GZMH	GZMK CCL5 CD8A CD8B DUSP2 CMC1 HLA-DRB1 HLA-DRA CD27 FYN HLA-DQB1 GZMA HLA-DQA1 HLA-DRB5 HLA-DMA STK17A IL10RA PIK3R1 CD2 TIGIT CXCR3 MCUB CD69 SH2D1A TENT5C LYST IL32 CD74 HLA-A CST7
		CD8_Memory	GPR183, S100A4	LTB IL7R TCF7 EEF1A1 AQP3 RCAN3 ARHGAP15 TNFAIP3 GZMK GPR183 TPT1 LDHB CD82 PLP2 CD69 NOSIP TRADD TIMP1 CAMK4 PBXIP1 PAG1 DNAJB1 CD4 TAGAP FLT3LG TRAT1 BCL2 CDKN1B RGCC CDC14A
		CD8_Effector-GZMK(-)	GZMH(+), GZMK (-)	GZMH FGFBP2 NKG7 GZMB GNLY B2M CST7 ADGRG1 PRF1 ZEB2 ITGB1 FCRL6 GZMA CCL5 HLA-C SPON2 CD52 TBX21 C12orf75 IFITM1 HLA-DRB1 PRSS23 CX3CR1 HOPX CTSC SH3BGRL3 SSBP4 PLEK LAIR2 CTSW
		CD8_Effector-GZMK(+)	GZMH(+), GZMK (+)	CCL5 NKG7 GZMH CD8A HLA-DRB1 DUSP2 CST7 GZMA GZMK CMC1 KLRD1 HLA-DRB5 HLA-DRA CTSW B2M CD8B FCRL6 HLA-C C12orf75 HLA-DQA1 CCL4 CXCR4 ZEB2 RUNX3 CD160 IFITM1 SYNE1 CLEC2B CD69 FYN
MAIT	SLC4A10, TRAV1-2	MAIT	SLC4A10, TRAV1-2	GZMK KLRB1 IL7R TRAV1-2 NCR3 DUSP2 LTB CEBPD PHACTR2 SLC4A10 CD69 AQP3 ARL4C ZFP36L2 KLRG1 CXCR4 ERN1 ALOX5AP TNFAIP3 LTK ZBTB16 SPOCK2 GPR65 MYBL1 DPP4 NRIP1 CXXC5 PDCD4 RORA PARP8
γδT	TRDV2, TRGV9	γδT	TRDV2, TRGV9	TRDV2 TRGV9 TRDC KLRD1 KLRC1 CD247 TRBC1 KLRG1 KLRB1 HOPX CTSW MATK TRGC1 CST7 CCL5 PRF1 CEBPD GNLY ZBTB16 NKG7 PLEK SPON2 CD300A GZMM DUSP2 ARL4C TBX21 APMAP GZMB TRAC
NK	KLRF1, NKG7,TYROBP	NK_Naive	SELL, LEF1	CCL5 SELL TCF7 HLA-DRB1 LAG3 KLRG1 PTMS CLEC2D HLA-DRA TRG-AS1 SYNE2 HLA-DRB5 HLA-DQA1 SPOCK2 PPP2R5C LILRB1 TRBC1 ANXA5 LCK LINC01871 CD2 ZBTB38 C12orf75 LIME1 TTC16 RAP2A SSBP4 ITGB1 HLA-DQB1
		NK_CD56(dim)	CD56(dim), CD160(bri)	GZMK XCL1 EEF1A1 CAPG IL7R KLRC1 CD3D SPTSSB CMC1 CD3G GZMH LTB DUSP2 XCL2 IGFBP4 BTG1 ZFP36L2 FMNL1-DT GPR183 IL2RB MCUB GATA3 NFKB1 AREG ABLIM1 MAP3K8 CLDND1 TNFRSF18 RUNX2 MMP25-AS1 STK17A
Macro		NK_CD56(bri)	CD56(bri), CD160(dim)	FCER1G SPON2 IGFBP7 PRF1 GZMB SH2D1B CLIC3 CD7 NKG7 CD247 AKR1C3 FCGR3A TMIGD2 RHOC GZMA IL2RB FGFBP2 TYROBP CEBPD CD160 CHST2 CX3CR1 KLRB1 KLRF1 CST7 ALOX5AP CCL4 TTC38 CD38 IFITM1
Mega	PPBP, PF4	Mega	PPBP, PF4	TUBB1 NRGN PPBP PF4 GNG11 CAVIN2 GP9 H2AC6 PRKAR2B SPARC RGS10 MPIG6B RGS18 TUBA4A CCL5 GRAP2 GPX1 LIMS1 CTSA TPM4 YWHAH MPP1 CMTM5 ODC1 F13A1 VCL CLU PTGS1 H3-3A MTURN
Mono	CST3, LYZ, CD14, FCGR3	Mono_C1QA	C1QA/C1QB/C1QC	FCGR3A LST1 RHOC COTL1 MTSS1 ABI3 PELATON TCF7L2 MS4A7 PSAP HES4 AIF1 CDKN1C CSF1R FCER1G SAT1 LRRC25 WARS1 SERPINA1 SPN LILRB2 HMOX1 SIGLEC10 LYN CTSC RRAS LILRB1 CTSL IFITM3 CALHM6
		Mono_CD14	CD14	S100A8 S100A9 S100A12 VCAN LYZ TALDO1 MNDA S100A6 PGD CSF3R CSTA GAPDH CTSD TSPO SERPINB1 SELL PLBD1 CDA PLP2 NCF1 VIM TKT METTL9 ALOX5AP RBP7 SLC2A3 CAPG CD14 AGTRAP HEBP2
		Mono_CD14_CD16	CD14, CD16	HLA-DRA HLA-DRB1 CD74 HLA-DMA HLA-DQB1 HLA-DRB5 CPVL HLA-DMB HLA-DQA1 NPC2 LGALS2 ID2 DUSP6 MARCKS LAP3 CDKN1A PID1 MAFB CST3 YBX3 CSF1R CALHM6 ID1 SECTM1 PEA15 WARS1 FTH1 PLEKHO1 LIPA UBE2L6
		Mono_MDSCs	S100A8/9/12 (high), HLA-DRA/B1/MA(Low)	PPBP NRGN PF4 SPARC CAVIN2 TUBB1 GNG11 CCL5 CLU PRKAR2B MPIG6B MYL9 H2AC6 GP9 ITGA2B TREML1 BEX3 GPX1 ITGB3 CMTM5 F13A1 PGRMC1 GRAP2 TUBA4A RGS18 MTURN PTGS1 VCL LIMS1 CTSA
DCs	CST3, LYZ or CD1C/ITGAX/LILRA4/SIGLEC6/VCAN	DC3	VCAN	NAMPT CSF3R NCF1 NEAT1 IGF2R MIR23AHG RNF149 PELI1 ACSL1 SLC11A1 AQP9 SORL1 SAT1 S100A8 SOD2 MCL1 SLC25A37 NFKBIZ MYO1F GLUL C5AR1 G0S2 HIF1A ARHGAP26 MALAT1 LRRK2 FCGR3B CXCL8 MXD1 TREM1
		DC_mDC	CD1C	CLEC10A HLA-DRB1 HLA-DRA FCER1A HLA-DQA1 CST3 LGALS2 HLA-DMA HLA-DQB1 LY86 HLA-DRB5 CD1C NDUFA12 PPA1 LGALS3 SNRPF PTRHD1 C1QBP DDOST FBL PEBP1 CRTAP LAMTOR2 TOMM22 RBIS CSTA SEM1 C20orf27 AP2S1 BLVRB
		DC_pDC	LILRA4	CST3 HLA-DQA1 HLA-DRA HLA-DQB1 BIN1 HLA-DRB1 RGS10 FLT3 MZT2A HLA-DRB5 ITM2C ITGB7 CCT8 C1QBP HMGA1 RNH1 SYNGR2 LY86 APEX1 PPA1 C20orf27 APH1A UQCRC2 FAM162A SSB CNPPD1 PPM1G CYB5R3 AKR7A2 PEBP1
