# Supplementary material for: Single‐Cell Transcriptomic Analysis of the Immune Response to COVID‐19 and Tuberculosis Coinfection
Source: Exploration (Beijing). 2025 May 8;5(5):20240022. doi: 10.1002/EXP.20240022 (PMC12561472; doi:10.1002/EXP.20240022)
Supplement: Supplementary file 15 — Supporting Information [file EXP2-5-20240022-s014.xls]

## Sheet: Sheet 1
Table S4. The DEGs list of T cells related to Fig 4
Sheet 2, Upregulated genes in coinfected patients with severe symptoms
Sheet 3, Upregulated genes in coinfected patients with mild symptoms

## Sheet: Sheet 2
names	scores	logfoldchanges	pvals	pvals_adj	pct_nz_group	log(pvalue)	Signature	size
S100A9	51.4851	3.75468	0	0	0.594011	inf	Upregulation	0.375468
S100A8	50.0271	3.83887	0	0	0.563408	inf	Upregulation	0.383887
CXCR4	37.3016	2.21233	1.54599e-304	2.41478e-301	0.819243	300.617	Upregulation	0.221233
DDIT4	31.773	1.85181	1.52699e-221	9.08608e-219	0.576838	218.042	Upregulation	0.185181
HLA-C	31.6933	10.8999	1.9239e-220	1.12689e-217	0.997798	216.948	Upregulation	1.08999
HLA-DRB5	31.4233	3.77643	9.71623e-217	5.4363e-214	0.410172	213.265	Upregulation	0.377643
CD69	28.7908	1.62874	2.79557e-182	1.21858e-179	0.737781	178.914	Upregulation	0.162874
GZMH	28.0241	3.98287	8.26625e-173	3.33201e-170	0.442756	169.477	Upregulation	0.398287
NEAT1	27.9345	2.03198	1.01834e-171	3.97649e-169	0.695949	168.4	Upregulation	0.203198
LGALS1	23.7038	3.09799	3.2908e-124	9.07076e-122	0.491413	121.042	Upregulation	0.309799
GADD45B	23.6919	1.96974	4.37286e-124	1.19654e-121	0.450683	120.922	Upregulation	0.196974
HERPUD1	23.2022	1.58381	4.32708e-119	1.15042e-116	0.458609	115.939	Upregulation	0.158381
H3-3B	23.0447	2.77818	1.66122e-117	4.23635e-115	0.984588	114.373	Upregulation	0.277818
IFITM3	22.5514	1.35757	1.30034e-112	3.24972e-110	0.60502	109.488	Upregulation	0.135757
PRDM1	22.1294	1.54242	1.64843e-108	3.91106e-106	0.423382	105.408	Upregulation	0.154242
IER2	21.1751	1.55825	1.62082e-99	3.49194e-97	0.68362	96.4569	Upregulation	0.155825
FGFBP2	21.1029	2.29714	7.47996e-99	1.60229e-96	0.357552	95.7953	Upregulation	0.229714
HLA-DPA1	20.8844	1.57994	7.42825e-97	1.55566e-94	0.521136	93.8081	Upregulation	0.157994
SOCS1	20.483	2.38004	3.05031e-93	6.0501e-91	0.261339	90.2182	Upregulation	0.238004
SOCS3	19.4645	2.38834	2.19439e-84	3.99327e-82	0.277191	81.3987	Upregulation	0.238834
HLA-DRB1	19.0946	1.40275	2.801e-81	4.95288e-79	0.423162	78.3051	Upregulation	0.140275
IGLV3-19	19.0622	16.8887	5.20102e-81	9.15356e-79	0.183399	78.0384	Upregulation	1.68887
TSC22D3	18.9459	1.47385	4.77581e-80	8.32701e-78	0.932409	77.0795	Upregulation	0.147385
GZMB	18.3561	2.17007	2.94935e-75	4.87059e-73	0.348085	72.3124	Upregulation	0.217007
ID2	18.0633	1.09233	6.20296e-73	9.89491e-71	0.490092	70.0046	Upregulation	0.109233
HMGB2	17.7706	1.58629	1.19389e-70	1.82799e-68	0.510568	67.738	Upregulation	0.158629
GNLY	17.7522	15.3412	1.65793e-70	2.51623e-68	0.387494	67.5992	Upregulation	1.53412
MT2A	17.7069	1.48989	3.70868e-70	5.58343e-68	0.528622	67.2531	Upregulation	0.148989
SRGN	17.3604	1.40677	1.64578e-67	2.36381e-65	0.751211	64.6264	Upregulation	0.140677
EFHD2	17.1383	1.34371	7.68104e-66	1.06644e-63	0.567812	62.9721	Upregulation	0.134371
IGLV2-8	16.8344	11.311	1.36671e-63	1.80401e-61	0.161603	60.7438	Upregulation	1.1311
HLA-DPB1	16.8028	1.23192	2.32906e-63	3.05278e-61	0.519375	60.5153	Upregulation	0.123192
H1-4	15.8899	1.23257	7.44941e-57	8.51391e-55	0.643329	54.0699	Upregulation	0.123257
HLA-DRA	15.6056	1.83922	6.66721e-55	7.37267e-53	0.274769	52.1324	Upregulation	0.183922
ZEB2	14.9883	1.04664	8.75814e-51	9.09463e-49	0.30317	48.0412	Upregulation	0.104664
MAP3K8	14.8124	1.74779	1.21772e-49	1.23375e-47	0.239982	46.9088	Upregulation	0.174779
IGKV3-11	13.8882	6.70318	7.46593e-44	6.84292e-42	0.134963	41.1648	Upregulation	0.670318
IFITM1	13.7228	2.1436	7.4193e-43	6.63788e-41	0.972919	40.178	Upregulation	0.21436
NKG7	13.2345	5.90133	5.54472e-40	4.60875e-38	0.503523	37.3364	Upregulation	0.590133
H1-2	13.1363	1.02536	2.03853e-39	1.66853e-37	0.356011	36.7777	Upregulation	0.102536
H1-10	13.0914	1.09604	3.68883e-39	2.99314e-37	0.696169	36.5239	Upregulation	0.109604
ACTB	-13.0849	1.70332	4.01622e-39	3.25175e-37	0.995376	36.4879	Upregulation	0.170332
IRF1	12.9685	1.18647	1.8451e-38	1.47164e-36	0.562087	35.8322	Upregulation	0.118647
CYBA	12.8504	1.54024	8.55778e-38	6.6974e-36	0.928005	35.1741	Upregulation	0.154023
HLA-DQA2	12.6971	3.44114	6.13505e-37	4.7128e-35	0.139366	34.3267	Upregulation	0.344114
S100A12	12.669	3.86965	8.78493e-37	6.73458e-35	0.130339	34.1717	Upregulation	0.386965
HLA-DQA1	12.6359	1.48379	1.33903e-36	1.02025e-34	0.19771	33.9913	Upregulation	0.148379
FBXO32	12.5332	1.12905	4.9155e-36	3.6561e-34	0.270145	33.437	Upregulation	0.112905
CST7	12.2103	1.27337	2.73848e-34	1.94059e-32	0.52598	31.7121	Upregulation	0.127337
FCRL6	12.0904	1.23303	1.18663e-33	8.31464e-32	0.225011	31.0802	Upregulation	0.123303
GZMA	11.524	2.46751	9.99151e-31	6.29499e-29	0.490973	28.201	Upregulation	0.246751
CYTOR	11.4157	1.0119	3.49278e-30	2.1786e-28	0.279392	27.6618	Upregulation	0.10119
MT1E	11.2539	2.12203	2.21688e-29	1.35349e-27	0.159401	26.8685	Upregulation	0.212203
JCHAIN	10.9505	6.92738	6.61153e-28	3.88474e-26	0.111625	25.4106	Upregulation	0.692738
CD320	10.7926	1.03404	3.72904e-27	2.14732e-25	0.333113	24.6681	Upregulation	0.103404
TRGV2	10.631	1.51669	2.13838e-26	1.20725e-24	0.156759	23.9182	Upregulation	0.151669
CEMIP2	10.4277	1.34427	1.85274e-25	1.0095e-23	0.182519	22.9959	Upregulation	0.134427
MIR4435-2HG	10.2776	1.1799	8.89053e-25	4.76794e-23	0.212902	22.3217	Upregulation	0.11799
H2AX	10.1174	1.49149	4.62659e-24	2.4055e-22	0.18362	21.6188	Upregulation	0.149149
IGLV3-21	10.0145	10.3462	1.31567e-23	6.68298e-22	0.0964333	21.175	Upregulation	1.03462
IGLV2-14	10.0062	1.86301	1.43192e-23	7.25384e-22	0.1321	21.1394	Upregulation	0.186301
CCL4	9.9608	1.02132	2.26238e-23	1.13382e-21	0.24967	20.9455	Upregulation	0.102132
GSTM1	9.90994	1.46045	3.76876e-23	1.86877e-21	0.155658	20.7284	Upregulation	0.146045
S100A6	9.3866	2.17407	6.19695e-21	2.84339e-19	0.898283	18.5462	Upregulation	0.217407
HSP90B1	-9.30562	1.37166	1.33212e-20	6.02377e-19	0.694408	18.2201	Upregulation	0.137166
HLA-DMA	9.26272	1.18197	1.99285e-20	8.87243e-19	0.18384	18.052	Upregulation	0.118197
GAPDH	9.13694	4.52176	6.42439e-20	2.78417e-18	0.959489	17.5553	Upregulation	0.452176
TMSB10	8.95192	7.3632	3.4935e-19	1.46489e-17	0.990753	16.8342	Upregulation	0.73632
LILRB1	8.86057	1.60175	7.96033e-19	3.26844e-17	0.128137	16.4857	Upregulation	0.160175
RHOB	8.81241	1.87306	1.22489e-18	4.97479e-17	0.133201	16.3032	Upregulation	0.187306
IGLV3-25	8.80307	7.14345	1.33123e-18	5.39501e-17	0.0847644	16.268	Upregulation	0.714345
HLA-DQB1	8.38889	1.10322	4.90767e-17	1.81613e-15	0.186922	14.7409	Upregulation	0.110322
IGLC2	8.04524	9.12225	8.60751e-16	2.96571e-14	0.0814619	13.5279	Upregulation	0.912225
PPIB	7.96215	1.55843	1.6907e-15	5.69445e-14	0.863496	13.2445	Upregulation	0.155843
SH3BGRL3	7.94458	3.13825	1.94852e-15	6.54519e-14	0.935711	13.1841	Upregulation	0.313825
IGKC	7.88702	6.52067	3.09493e-15	1.02946e-13	0.0836636	12.9874	Upregulation	0.652067
GATD3A	7.76036	1.61099	8.46907e-15	2.72984e-13	0.112065	12.5639	Upregulation	0.161099
PROK2	7.65629	2.39749	1.91376e-14	6.06434e-13	0.0918098	12.2172	Upregulation	0.239749
ITGAM	7.58088	1.01645	3.43205e-14	1.07036e-12	0.154117	11.9705	Upregulation	0.101645
CSKMT	7.48589	1.24567	7.10617e-14	2.17106e-12	0.141788	11.6633	Upregulation	0.124567
IGLV1-51	7.48594	14.7959	7.10386e-14	2.17106e-12	0.0719947	11.6633	Upregulation	1.47959
H2AC11	7.40193	1.8869	1.34216e-13	4.01546e-12	0.126816	11.3963	Upregulation	0.18869
CST3	7.14127	1.10752	9.24695e-13	2.60436e-11	0.135403	10.5843	Upregulation	0.110752
GADD45A	7.06927	1.27341	1.55754e-12	4.31223e-11	0.123074	10.3653	Upregulation	0.127341
APOBEC3H	6.79107	2.10754	1.11303e-11	2.91982e-10	0.0942316	9.53464	Upregulation	0.210754
KLF10	6.78852	1.03209	1.13286e-11	2.96976e-10	0.140687	9.52728	Upregulation	0.103209
IGLV1-47	6.74692	10.3477	1.51012e-11	3.92307e-10	0.06583	9.40637	Upregulation	1.03477
SAP30	6.73792	1.35949	1.60672e-11	4.16249e-10	0.110744	9.38065	Upregulation	0.135949
CCL5	6.60096	3.3667	4.08517e-11	1.01958e-09	0.505945	8.99158	Upregulation	0.33667
TXNDC5	6.57486	3.72402	4.86975e-11	1.20258e-09	0.111405	8.91988	Upregulation	0.372402
ENC1	6.51275	2.00086	7.3787e-11	1.80081e-09	0.0841039	8.74453	Upregulation	0.200086
TESC	6.39451	1.09485	1.61068e-10	3.81666e-09	0.124615	8.41832	Upregulation	0.109485
S100A4	6.36871	3.78482	1.90623e-10	4.47176e-09	0.859313	8.34952	Upregulation	0.378482
VCAN	6.34607	1.99623	2.20884e-10	5.16227e-09	0.0845443	8.28716	Upregulation	0.199623
AREG	6.33528	2.31154	2.36904e-10	5.52977e-09	0.0810216	8.25729	Upregulation	0.231154
NFIL3	6.28945	1.47804	3.18589e-10	7.37675e-09	0.094672	8.13213	Upregulation	0.147804
IGKV3-20	6.127	4.08925	8.95538e-10	2.01145e-08	0.06583	7.69649	Upregulation	0.408925
PTTG1	6.10851	1.47698	1.00565e-09	2.24399e-08	0.11779	7.64898	Upregulation	0.147698
CD8B2	6.02165	1.34749	1.72648e-09	3.76721e-08	0.1059	7.42398	Upregulation	0.134749
IGLV4-69	5.91869	6.61075	3.2452e-09	6.90032e-08	0.0572435	7.16113	Upregulation	0.661075
CTLA4	5.84597	1.22768	5.03634e-09	1.05121e-07	0.108102	6.97831	Upregulation	0.122768
TRBV12-4	5.81766	1.28	5.96772e-09	1.23598e-07	0.0741964	6.90799	Upregulation	0.128
IFITM2	5.75362	1.0188	8.73539e-09	1.78357e-07	0.854249	6.74871	Upregulation	0.10188
DUSP5	5.74967	1.03324	8.9418e-09	1.82274e-07	0.121312	6.73928	Upregulation	0.103324
IFNG	5.70342	1.81753	1.17428e-08	2.36922e-07	0.0816821	6.62539	Upregulation	0.181753
CDKN2A	5.67796	1.67652	1.36314e-08	2.72971e-07	0.0841039	6.56388	Upregulation	0.167652
IGHG1	5.58389	10.3848	2.35202e-08	4.60901e-07	0.0559225	6.33639	Upregulation	1.03848
ENSG00000285646	5.52099	1.72282	3.37092e-08	6.51035e-07	0.0858653	6.1864	Upregulation	0.172282
IGHA1	5.51399	5.31221	3.5078e-08	6.75728e-07	0.0616469	6.17023	Upregulation	0.531221
IGLV1-44	5.4327	4.78788	5.55083e-08	1.05199e-06	0.0541612	5.97799	Upregulation	0.478788
METRNL	5.32184	1.04548	1.02726e-07	1.89511e-06	0.109643	5.72236	Upregulation	0.104548
MZB1	5.26087	5.66448	1.43377e-07	2.60406e-06	0.0596653	5.58435	Upregulation	0.566448
IGKV4-1	5.20053	7.41947	1.98726e-07	3.55083e-06	0.0537208	5.44967	Upregulation	0.741947
H1-5	5.08647	2.17296	3.64796e-07	6.33107e-06	0.0680317	5.19852	Upregulation	0.217296
GPR141	5.08262	1.84254	3.72267e-07	6.45177e-06	0.0673712	5.19032	Upregulation	0.184254
EGR1	4.86485	3.48227	1.14546e-06	1.86695e-05	0.051299	4.72887	Upregulation	0.348227
TRBV29-1	4.84414	2.03787	1.27162e-06	2.05737e-05	0.0675914	4.68669	Upregulation	0.203787
IGHV4-34	4.81442	12.2863	1.47628e-06	2.37211e-05	0.0488771	4.62487	Upregulation	1.22863
ENSG00000270022	4.76855	1.26938	1.85554e-06	2.95491e-05	0.0924703	4.52946	Upregulation	0.126938
CD70	4.73564	2.68401	2.18367e-06	3.4467e-05	0.0590048	4.4626	Upregulation	0.268401
FCN1	4.71256	1.68194	2.44622e-06	3.8401e-05	0.0669309	4.41566	Upregulation	0.168194
H3C10	4.66139	2.00572	3.14087e-06	4.84936e-05	0.0675914	4.31432	Upregulation	0.200572
IGLV2-11	4.5958	3.59684	4.31097e-06	6.51634e-05	0.0490973	4.186	Upregulation	0.359684
SLC25A29	4.58771	1.18609	4.4814e-06	6.76305e-05	0.0812417	4.16986	Upregulation	0.118609
IGKV1-39	4.48762	10.4807	7.2024e-06	0.00010655	0.0435931	3.97245	Upregulation	1.04807
IGHG3	4.44906	12.595	8.62475e-06	0.000126543	0.0427125	3.89776	Upregulation	1.2595
IER5L	4.38869	1.6339	1.14037e-05	0.000164483	0.0634082	3.78388	Upregulation	0.16339
SGK1	4.2223	2.10834	2.41824e-05	0.000333281	0.056583	3.47719	Upregulation	0.210834
PLBD1	4.05607	2.86835	4.99058e-05	0.000656428	0.0453545	3.18281	Upregulation	0.286835
CFL1	-4.02171	1.34234	5.77782e-05	0.000751799	0.957067	3.1239	Upregulation	0.134234
FAM13A	4.01129	1.83295	6.03881e-05	0.000784397	0.0691325	3.10546	Upregulation	0.183295
EDA	3.89577	1.1181	9.78862e-05	0.00123136	0.0757376	2.90961	Upregulation	0.11181
IGLV2-23	3.82008	6.04444	0.000133409	0.00163917	0.0369881	2.78538	Upregulation	0.604444
H2AC14	3.81817	2.26176	0.000134446	0.00165028	0.0495376	2.78244	Upregulation	0.226176
MYL6B	3.81574	1.11481	0.000135775	0.00166496	0.069793	2.7786	Upregulation	0.111481
MSC	3.80026	1.22153	0.000144542	0.00176554	0.0647292	2.75312	Upregulation	0.122153
H2BC12	3.79598	1.17525	0.000147061	0.00179514	0.0801409	2.7459	Upregulation	0.117525
HDGFL3	3.76304	1.3597	0.000167862	0.00202727	0.0601057	2.69309	Upregulation	0.13597
FABP5	3.7239	1.3529	0.000196172	0.00235175	0.106781	2.62861	Upregulation	0.13529
CD74	3.68315	2.47298	0.000230368	0.00273283	0.804932	2.56339	Upregulation	0.247298
SBNO1-AS1	3.58764	1.00051	0.000333687	0.00384299	0.069793	2.41533	Upregulation	0.100051
H2BC4	3.58711	1.17209	0.000334365	0.00384961	0.0977543	2.41458	Upregulation	0.117209
PDLIM1	3.57811	1.22229	0.000346082	0.00397962	0.0620872	2.40016	Upregulation	0.122229
XCL2	3.566	1.29757	0.000362476	0.00415032	0.0616469	2.38192	Upregulation	0.129757
ODF3B	3.56006	1.02767	0.000370774	0.00423756	0.0680317	2.37288	Upregulation	0.102767
IGLV6-57	3.48002	13.6351	0.000501372	0.00560708	0.0332453	2.25126	Upregulation	1.36351
SPI1	3.41407	1.65084	0.000639997	0.00702946	0.0464553	2.15308	Upregulation	0.165084
H4C6	3.38893	1.53777	0.000701665	0.00764631	0.0585645	2.11655	Upregulation	0.153777
H3C2	3.35405	3.21433	0.000796393	0.00858625	0.0352268	2.0662	Upregulation	0.321433

## Sheet: Sheet 3
names	scores	logfoldchanges	pvals	pvals_adj	pct_nz_group	log(pvalue)	Signature	size
CD69	81.6801	3.55913	0	0	0.829224	inf	Upregulation	0.355913
JUNB	48.2164	4.72571	0	0	0.900032	inf	Upregulation	0.472571
TSC22D3	80.4677	6.27967	0	0	0.96205	inf	Upregulation	0.627967
UBC	38.7968	3.23089	0	0	0.978726	inf	Upregulation	0.323089
KLF6	39.888	2.46541	0	0	0.825078	inf	Upregulation	0.246541
NFKBIA	40.2302	2.47221	0	0	0.759409	inf	Upregulation	0.247221
HLA-C	40.7725	7.70901	0	0	0.998963	inf	Upregulation	0.770901
H1-4	41.3155	2.52211	0	0	0.675846	inf	Upregulation	0.252211
SOCS3	42.6205	3.17781	0	0	0.328526	inf	Upregulation	0.317781
DUSP1	43.9577	3.26152	0	0	0.817235	inf	Upregulation	0.326152
TMSB10	44.7703	13.9218	0	0	0.994456	inf	Upregulation	1.39218
IFITM1	44.8516	5.04443	0	0	0.982557	inf	Upregulation	0.504443
TNFAIP3	45.674	2.23027	0	0	0.679452	inf	Upregulation	0.223027
SAT1	38.3349	1.51167	0	0	0.644071	inf	Upregulation	0.151167
JUN	48.6015	3.8393	0	0	0.773471	inf	Upregulation	0.38393
ZFP36	59.7452	3.65203	0	0	0.814306	inf	Upregulation	0.365203
EIF1	78.5554	8.18666	0	0	0.998738	inf	Upregulation	0.818666
JUND	73.3855	5.61889	0	0	0.971785	inf	Upregulation	0.561889
SBDS	48.7768	1.55764	0	0	0.599946	inf	Upregulation	0.155764
UBALD2	61.5343	1.9884	0	0	0.762879	inf	Upregulation	0.19884
CXCR4	66.6448	2.84759	0	0	0.815027	inf	Upregulation	0.284759
H3-3B	59.0663	5.01893	0	0	0.986118	inf	Upregulation	0.501893
CHASERR	57.2915	1.73228	0	0	0.903953	inf	Upregulation	0.173228
PPP1R15A	54.4273	2.53767	0	0	0.623924	inf	Upregulation	0.253767
FOS	49.5666	3.2179	0	0	0.576644	inf	Upregulation	0.32179
IFITM3	37.0463	1.34459	2.06193e-300	9.66193e-298	0.600442	297.015	Upregulation	0.134459
MAPK1IP1L	35.978	1.187	1.84826e-283	7.96388e-281	0.524632	280.099	Upregulation	0.1187
HERPUD1	35.2638	1.50976	2.1095e-272	8.78652e-270	0.437644	269.056	Upregulation	0.150976
H1-10	35.215	2.16307	1.17871e-271	4.85565e-269	0.731104	268.314	Upregulation	0.216307
FTH1	34.8614	3.73682	2.85881e-266	1.14009e-263	0.989543	262.943	Upregulation	0.373682
GAPDH	34.8042	6.05128	2.09805e-265	8.27889e-263	0.959571	262.082	Upregulation	0.605128
DDIT4	34.5753	1.64513	5.93625e-262	2.27074e-259	0.471763	258.644	Upregulation	0.164513
HLA-DRB1	33.9469	2.29059	1.35292e-252	5.07169e-250	0.413215	249.295	Upregulation	0.229059
H1-2	32.426	1.63132	1.18115e-230	4.1381e-228	0.404787	227.383	Upregulation	0.163132
SLC2A3	32.0841	1.36271	7.33852e-226	2.54721e-223	0.471132	222.594	Upregulation	0.136271
HLA-DPA1	31.8522	1.56026	1.22713e-222	4.18194e-220	0.509488	219.379	Upregulation	0.156026
GNAS	31.2342	1.16785	3.66294e-214	1.226e-211	0.923784	210.912	Upregulation	0.116785
GADD45B	31.173	1.34694	2.4757e-213	8.14091e-211	0.415018	210.089	Upregulation	0.134694
CCNH	31.1256	1.06642	1.08471e-212	3.53586e-210	0.546536	209.452	Upregulation	0.106642
GZMH	30.9862	3.47469	8.26173e-211	2.64707e-208	0.352008	207.577	Upregulation	0.347469
CLEC2B	30.3508	1.15492	2.45225e-202	7.66064e-200	0.596881	199.116	Upregulation	0.115492
TENT5C	30.2103	1.67576	1.73646e-200	5.33564e-198	0.294677	197.273	Upregulation	0.167576
LY6E	30.135	1.39115	1.68843e-199	5.10437e-197	0.816424	196.292	Upregulation	0.139115
YPEL5	29.9584	1.14651	3.42155e-197	1.02611e-194	0.451616	193.989	Upregulation	0.114651
HSPA5	29.0529	1.21863	1.41299e-185	3.92361e-183	0.690404	182.406	Upregulation	0.121863
SRSF7	28.9005	1.01253	1.17621e-183	3.2421e-181	0.756524	180.489	Upregulation	0.101253
SRGN	28.5255	1.39197	5.65352e-179	1.51381e-176	0.737234	175.82	Upregulation	0.139197
LGALS1	28.3732	2.51191	4.33107e-177	1.14337e-174	0.425294	173.942	Upregulation	0.251191
PER1	28.3148	1.79804	2.27269e-176	5.95777e-174	0.249245	173.225	Upregulation	0.179804
HLA-DRA	28.0633	2.41117	2.7459e-173	7.00242e-171	0.280615	170.155	Upregulation	0.241117
ALYREF	27.9115	1.10421	1.93554e-171	4.83717e-169	0.437328	168.315	Upregulation	0.110421
LEPROTL1	27.746	1.00279	1.94493e-169	4.76534e-167	0.71605	166.322	Upregulation	0.100279
SH3BGRL3	27.5329	4.96663	7.1006e-167	1.67409e-164	0.958129	163.776	Upregulation	0.496663
PRDM1	27.4152	1.27474	1.80675e-165	4.18084e-163	0.368369	162.379	Upregulation	0.127474
ARID5B	27.1606	1.09374	1.89774e-162	4.28557e-160	0.40402	159.368	Upregulation	0.109374
ATP5MG	27.0328	1.14392	6.08384e-161	1.35753e-158	0.876008	157.867	Upregulation	0.114392
PELI1	26.8759	1.68772	4.20283e-159	9.10701e-157	0.271646	156.041	Upregulation	0.168772
GSTK1	26.7956	1.07719	3.63613e-158	7.74474e-156	0.89886	155.111	Upregulation	0.107719
RBM3	26.5388	1.04704	3.46299e-155	7.29309e-153	0.866498	152.137	Upregulation	0.104704
PMAIP1	26.1964	2.11167	2.92054e-151	5.98264e-149	0.243476	148.223	Upregulation	0.211167
TLE5	25.9473	1.60618	1.95087e-148	3.91082e-146	0.974399	145.408	Upregulation	0.160618
MT2A	25.8831	1.77133	1.0335e-147	2.06079e-145	0.50169	144.686	Upregulation	0.177133
CHCHD2	25.3076	1.20151	2.63575e-141	4.8673e-139	0.882814	138.313	Upregulation	0.120151
PPIB	25.0887	1.26104	6.60458e-139	1.18462e-136	0.872899	135.926	Upregulation	0.126104
HLA-DRB5	24.7565	1.75409	2.64124e-135	4.54184e-133	0.267454	132.343	Upregulation	0.175409
LDHA	24.6358	1.0562	5.23017e-134	8.79207e-132	0.70334	131.056	Upregulation	0.10562
CD74	24.4161	5.00906	1.155e-131	1.87434e-129	0.857169	128.727	Upregulation	0.500906
HLA-DPB1	24.2802	1.24206	3.17436e-130	5.10718e-128	0.502096	127.292	Upregulation	0.124206
SOCS1	23.9229	1.90119	1.77021e-126	2.73085e-124	0.203272	123.564	Upregulation	0.190119
DUSP2	23.4712	2.07623	8.03661e-122	1.18144e-119	0.471402	118.928	Upregulation	0.207623
PIM3	23.4366	1.35911	1.81091e-121	2.65178e-119	0.294497	118.576	Upregulation	0.135911
PNRC1	23.2495	1.46144	1.44075e-119	2.09339e-117	0.977104	116.679	Upregulation	0.146144
ITGB2	23.1306	1.32558	2.27749e-118	3.27113e-116	0.848785	115.485	Upregulation	0.132558
CD99	22.4237	1.39804	2.30944e-111	3.15963e-109	0.817686	108.5	Upregulation	0.139804
CYTOR	22.266	1.2294	7.90174e-110	1.06169e-107	0.293866	106.974	Upregulation	0.12294
HMGB2	22.1966	1.43124	3.70086e-109	4.93716e-107	0.471087	106.307	Upregulation	0.143124
DUSP5	22.0954	1.95926	3.49955e-108	4.65204e-106	0.190382	105.332	Upregulation	0.195926
CSRNP1	21.9868	1.23423	3.85e-107	5.08186e-105	0.276874	104.294	Upregulation	0.123423
FGFBP2	21.7807	1.87777	3.53969e-105	4.60737e-103	0.281111	102.337	Upregulation	0.187777
PDE4D	21.7169	1.25958	1.41942e-104	1.81483e-102	0.281426	101.741	Upregulation	0.125958
FOSB	20.955	1.23506	1.68987e-97	2.00468e-95	0.23631	94.698	Upregulation	0.123506
PSME2	20.8375	1.22016	1.98028e-96	2.31245e-94	0.722225	93.6359	Upregulation	0.122016
IRF1	20.7453	1.17618	1.35123e-95	1.54904e-93	0.564339	92.8099	Upregulation	0.117618
CYBA	20.7278	1.32668	1.94628e-95	2.21764e-93	0.924956	92.6541	Upregulation	0.132668
MIF	20.3205	1.02865	8.46701e-92	9.20008e-90	0.931086	89.0362	Upregulation	0.102865
BTG3	20.0985	1.33064	7.61313e-90	8.06196e-88	0.216703	87.0936	Upregulation	0.133064
IDH2	19.8553	1.08432	9.9206e-88	1.0161e-85	0.416776	84.9931	Upregulation	0.108432
NPDC1	19.6509	1.59385	5.68448e-86	5.71298e-84	0.192996	83.2431	Upregulation	0.159385
COTL1	19.5152	1.4193	8.15667e-85	8.06778e-83	0.644026	82.0932	Upregulation	0.14193
OSER1	19.3	1.17012	5.37091e-83	5.18915e-81	0.228828	80.2849	Upregulation	0.117012
HAUS3	19.1942	1.01469	4.13543e-82	3.92468e-80	0.269798	79.4062	Upregulation	0.101469
RGS1	19.1827	2.5401	5.16021e-82	4.88487e-80	0.143417	79.3111	Upregulation	0.25401
CEMIP2	17.9773	1.42101	2.93356e-72	2.42225e-70	0.184793	69.6158	Upregulation	0.142101
NR4A2	17.5836	1.48559	3.29038e-69	2.59131e-67	0.211115	66.5865	Upregulation	0.148559
UBE2S	17.3689	1.13907	1.41999e-67	1.08193e-65	0.267183	64.9658	Upregulation	0.113907
SERF2	17.3405	1.49272	2.32614e-67	1.75807e-65	0.972687	64.755	Upregulation	0.149272
ATG2A	17.3225	1.14032	3.18247e-67	2.39561e-65	0.224411	64.6206	Upregulation	0.114032
ENSG00000261526	17.2721	1.34398	7.63351e-67	5.70034e-65	0.178889	64.2441	Upregulation	0.134398
MIR4435-2HG	17.1826	1.18791	3.58268e-66	2.64378e-64	0.211565	63.5778	Upregulation	0.118791
S100A4	17.0922	4.09792	1.69543e-65	1.24134e-63	0.860864	62.9061	Upregulation	0.409792
GZMB	17.0493	1.28265	3.53707e-65	2.56965e-63	0.267183	62.5901	Upregulation	0.128265
PFN1	17.0262	6.87282	5.2493e-65	3.79885e-63	0.985983	62.4203	Upregulation	0.687282
FCRL6	16.889	1.10808	5.41843e-64	3.84698e-62	0.205526	61.4149	Upregulation	0.110808
HLA-DQA1	16.7236	1.64221	8.81983e-63	6.10016e-61	0.170415	60.2147	Upregulation	0.164221
BHLHE40	16.2594	1.02431	1.91643e-59	1.24078e-57	0.251003	56.9063	Upregulation	0.102431
CST7	15.5123	1.22867	2.86294e-54	1.70084e-52	0.496101	51.7693	Upregulation	0.122867
S100A6	15.3564	1.51703	3.2082e-53	1.86748e-51	0.909857	50.7287	Upregulation	0.151703
SDE2	15.2677	1.219	1.25451e-52	7.24622e-51	0.165998	50.1399	Upregulation	0.1219
BCL3	15.1698	1.29517	5.60869e-52	3.2002e-50	0.164376	49.4948	Upregulation	0.129517
AP3M2	14.9541	1.0027	1.46436e-50	8.10851e-49	0.205706	48.0911	Upregulation	0.10027
ATP5F1E	14.9254	1.63115	2.25322e-50	1.24033e-48	0.978411	47.9065	Upregulation	0.163115
B2M	14.8021	12.4145	1.41966e-49	7.72406e-48	0.999324	47.1122	Upregulation	1.24145
DDIT3	14.7814	1.55701	1.92977e-49	1.04691e-47	0.137062	46.9801	Upregulation	0.155701
HLA-DMA	14.7477	1.25911	3.18114e-49	1.70359e-47	0.178393	46.7686	Upregulation	0.125911
MT1E	14.687	1.91508	7.81428e-49	4.15509e-47	0.13544	46.3814	Upregulation	0.191508
LINC-PINT	14.4825	1.14864	1.56236e-47	8.08951e-46	0.172443	45.0921	Upregulation	0.114864
ARPC3	14.0679	1.05068	5.97895e-45	2.9222e-43	0.879794	42.5343	Upregulation	0.105068
CFAP20	13.9594	1.07378	2.75906e-44	1.32601e-42	0.187272	41.8775	Upregulation	0.107378
YBX3	13.9242	1.06383	4.51409e-44	2.16394e-42	0.177086	41.6648	Upregulation	0.106383
CD8A	13.8255	1.19238	1.78887e-43	8.40342e-42	0.374138	41.0755	Upregulation	0.119238
SERTAD1	13.7225	1.57908	7.44162e-43	3.44826e-41	0.132149	40.4624	Upregulation	0.157908
CFL1	13.6664	3.11438	1.61202e-42	7.4147e-41	0.972822	40.1299	Upregulation	0.311438
IFNG	13.6507	2.43808	1.99895e-42	9.17193e-41	0.104431	40.0375	Upregulation	0.243808
NKG7	13.6478	7.05733	2.07952e-42	9.52993e-41	0.44765	40.0209	Upregulation	0.705733
PSME1	13.5258	1.00713	1.10105e-41	4.97292e-40	0.904178	39.3034	Upregulation	0.100713
MAP3K8	13.3564	1.21231	1.0872e-40	4.77796e-39	0.177041	38.3208	Upregulation	0.121231
NFIL3	13.3538	1.80306	1.12615e-40	4.94332e-39	0.110245	38.306	Upregulation	0.180306
BTF3	12.8573	1.11457	7.82572e-38	3.19655e-36	0.980214	35.4953	Upregulation	0.111457
HCST	12.7437	1.00174	3.38103e-37	1.35701e-35	0.876144	34.8674	Upregulation	0.100174
DUSP10	12.7	1.78459	5.9161e-37	2.36436e-35	0.106819	34.6263	Upregulation	0.178459
KPNA2	12.6101	1.37306	1.85812e-36	7.37093e-35	0.138369	34.1325	Upregulation	0.137306
SRRM2-AS1	12.4326	5.49522	1.73828e-35	6.7109e-34	0.0726552	33.1732	Upregulation	0.549522
MYL6	12.1469	1.66113	5.95897e-34	2.20083e-32	0.921621	31.6574	Upregulation	0.166113
FTL	12.0171	1.20664	2.88815e-33	1.04305e-31	0.986118	30.9817	Upregulation	0.120664
CTLA4	11.7992	1.43862	3.94223e-32	1.36962e-30	0.119169	29.8634	Upregulation	0.143862
GADD45A	11.7201	1.38269	1.00504e-31	3.45969e-30	0.121873	29.461	Upregulation	0.138269
AREG	11.6979	2.51582	1.3067e-31	4.48986e-30	0.0869428	29.3478	Upregulation	0.251582
TESC	11.6502	1.31295	2.28857e-31	7.78508e-30	0.12922	29.1087	Upregulation	0.131295
ENC1	11.6398	2.22517	2.58558e-31	8.77156e-30	0.0878893	29.0569	Upregulation	0.222517
FAU	11.1047	1.9401	1.19049e-28	3.70662e-27	0.995493	26.431	Upregulation	0.19401
H2BC4	10.7296	1.18912	7.39538e-27	2.14741e-25	0.124262	24.6681	Upregulation	0.118912
PTTG1	10.4186	1.4144	2.03914e-25	5.61242e-24	0.118944	23.2509	Upregulation	0.14144
H4C6	10.3696	2.01006	3.40862e-25	9.29301e-24	0.0849597	23.0318	Upregulation	0.201006
SAP30	10.2378	1.29915	1.34192e-24	3.58804e-23	0.104611	22.4451	Upregulation	0.129915
BNIP1	10.0328	1.12842	1.09327e-23	2.82061e-22	0.113039	21.5497	Upregulation	0.112842
ZFP36L2	9.8868	2.26257	4.74956e-23	1.19897e-21	0.924641	20.9212	Upregulation	0.226257
CREM	9.83467	1.01296	7.98261e-23	1.98701e-21	0.142426	20.7018	Upregulation	0.101296
TPT1	9.75675	5.95342	1.72594e-22	4.24263e-21	0.996935	20.3724	Upregulation	0.595342
ACTG1	-9.4866	2.6985	2.38704e-21	5.62432e-20	0.970118	19.2499	Upregulation	0.26985
GZMA	9.34452	1.67724	9.23035e-21	2.13328e-19	0.436742	18.671	Upregulation	0.167724
MCOLN2	9.32422	1.09036	1.11801e-20	2.57437e-19	0.108442	18.5893	Upregulation	0.109036
BTG1	9.26734	1.13724	1.90845e-20	4.34377e-19	0.984631	18.3621	Upregulation	0.113724
CNBD2	9.2216	1.17571	2.92705e-20	6.60205e-19	0.100825	18.1803	Upregulation	0.117571
H2AC11	8.91292	1.21181	4.97051e-19	1.0605e-17	0.107	16.9745	Upregulation	0.121181
SLC7A5	8.73886	1.18923	2.35479e-18	4.88781e-17	0.0981656	16.3109	Upregulation	0.118923
TRBV6-5	8.69219	1.58341	3.55511e-18	7.32256e-17	0.0771172	16.1353	Upregulation	0.158341
TP53INP1	8.42513	1.0365	3.60353e-17	7.0911e-16	0.108126	15.1493	Upregulation	0.10365
TUBB2A	8.37991	1.33118	5.29674e-17	1.0347e-15	0.0831117	14.9852	Upregulation	0.133118
ENSG00000285646	8.00889	1.45665	1.15748e-15	2.12907e-14	0.0789652	13.6718	Upregulation	0.145665
ZNF683	7.85598	1.00057	3.96662e-15	7.07742e-14	0.106008	13.1501	Upregulation	0.100057
ENSG00000272256	7.75048	1.31767	9.15489e-15	1.60144e-13	0.0763059	12.7955	Upregulation	0.131767
APOBEC3H	7.69429	1.57586	1.42277e-14	2.46126e-13	0.0734214	12.6088	Upregulation	0.157586
ODF3B	7.56242	1.25006	3.95629e-14	6.68061e-13	0.0769369	12.1752	Upregulation	0.125006
VIM	7.49212	1.90608	6.77726e-14	1.12615e-12	0.956145	11.9484	Upregulation	0.190608
H2BC15	7.48598	1.23448	7.10153e-14	1.17899e-12	0.0816244	11.9285	Upregulation	0.123448
SERTAD3	7.44676	1.04833	9.56607e-14	1.5742e-12	0.0937937	11.8029	Upregulation	0.104833
POMZP3	7.29275	1.1661	3.03682e-13	4.8567e-12	0.0775679	11.3137	Upregulation	0.11661
DUSP8	7.20364	1.21796	5.8624e-13	9.21442e-12	0.0762609	11.0355	Upregulation	0.121796
ENSG00000270022	7.16459	1.04851	7.80218e-13	1.21918e-11	0.0877992	10.9139	Upregulation	0.104851
IGKV3-20	7.14711	4.3774	8.86269e-13	1.37743e-11	0.0480912	10.8609	Upregulation	0.43774
CDKN2A	7.01828	1.37486	2.24615e-12	3.39659e-11	0.0699058	10.469	Upregulation	0.137486
H3C10	6.9967	1.5849	2.62065e-12	3.93907e-11	0.0630099	10.4046	Upregulation	0.15849
PIGA	6.85061	1.21355	7.35379e-12	1.08106e-10	0.0711227	9.96615	Upregulation	0.121355
ACTB	-6.75727	10.1179	1.40613e-11	2.03519e-10	0.99707	9.69139	Upregulation	1.01179
SGK1	6.74573	2.04392	1.52262e-11	2.19956e-10	0.0546266	9.65766	Upregulation	0.204392
GNLY	6.52706	1.87578	6.70715e-11	9.33646e-10	0.269257	9.02982	Upregulation	0.187578
HDGFL3	6.45987	1.43663	1.04793e-10	1.44213e-09	0.0608464	8.841	Upregulation	0.143663
CD38	6.42184	1.21874	1.34639e-10	1.84003e-09	0.0736918	8.73517	Upregulation	0.121874
FABP5	6.39606	1.13728	1.59436e-10	2.16706e-09	0.107901	8.66413	Upregulation	0.113728
H3C1	6.38444	1.04609	1.72031e-10	2.33318e-09	0.0749087	8.63205	Upregulation	0.104609
DUSP4	6.26401	2.35204	3.75196e-10	4.98581e-09	0.0474152	8.30226	Upregulation	0.235204
ACOT7	5.85578	1.09576	4.7477e-09	5.85451e-08	0.0761707	7.23251	Upregulation	0.109576
ATF3	5.85564	3.30186	4.75186e-09	5.85771e-08	0.0376347	7.23227	Upregulation	0.330186
CCL5	5.85514	2.71487	4.76613e-09	5.87337e-08	0.470501	7.23111	Upregulation	0.271487
MYL6B	5.74064	1.1139	9.43173e-09	1.13578e-07	0.0659395	6.94471	Upregulation	0.11139
IGLV1-51	5.41197	5.27623	6.23343e-08	7.01088e-07	0.0314599	6.15423	Upregulation	0.527623
H1-5	5.25786	1.8457	1.45743e-07	1.58821e-06	0.0494434	5.79909	Upregulation	0.18457
IGLV3-1	5.21406	5.8313	1.84753e-07	1.9988e-06	0.0310542	5.69923	Upregulation	0.58313
CDCA7	5.15811	1.37075	2.49461e-07	2.67034e-06	0.0611619	5.57343	Upregulation	0.137075
NFKBIE	5.13064	1.00814	2.88754e-07	3.06731e-06	0.0600352	5.51324	Upregulation	0.100814
ENSG00000273702	5.04741	1.23105	4.47839e-07	4.66208e-06	0.053635	5.33142	Upregulation	0.123105
H2BC18	4.91743	1.18783	8.76894e-07	8.91326e-06	0.0552125	5.04996	Upregulation	0.118783
