# Supplementary material for: Single‐Cell Transcriptomic Analysis of the Immune Response to COVID‐19 and Tuberculosis Coinfection
Source: Exploration (Beijing). 2025 May 8;5(5):20240022. doi: 10.1002/EXP.20240022 (PMC12561472; doi:10.1002/EXP.20240022)
Supplement: Supplementary file 16 — Supporting Information [file EXP2-5-20240022-s006.xls]

## Sheet: Sheet 1
Table S5. The DEGs list of B cells related to Fig 5
Sheet 2, Upregulated genes in coinfected patients with severe symptoms
Sheet 3, Upregulated genes in coinfected patients with mild symptoms

## Sheet: Sheet 2
names	scores	logfoldchanges	pvals	pvals_adj	pct_nz_group	log(pvalue)	Signature	size
S100A9	29.5206	7.39092	1.56541e-191	5.86826e-187	0.709713	186.231	Upregulation	0.739092
S100A8	28.6319	8.45854	2.6943e-180	3.3667e-176	0.683223	175.473	Upregulation	0.845854
TXNDC5	15.6299	11.0887	4.55225e-55	1.87528e-52	0.484547	51.7269	Upregulation	1.10887
TP53INP1	13.58	2.55761	5.26389e-42	1.38963e-39	0.463576	38.8571	Upregulation	0.255761
IGLV3-19	12.8623	71.6447	7.33328e-38	1.65604e-35	0.31457	34.7809	Upregulation	7.16447
NEAT1	12.8252	4.86838	1.18548e-37	2.66109e-35	0.577263	34.5749	Upregulation	0.486838
SRGN	12.5303	3.60473	5.09852e-36	1.09216e-33	0.424945	32.9617	Upregulation	0.360473
DDIT4	11.8157	2.48787	3.2369e-32	5.97742e-30	0.364238	29.2235	Upregulation	0.248787
HERPUD1	11.7073	2.10378	1.1688e-31	2.07653e-29	0.610375	28.6827	Upregulation	0.210378
XBP1	11.5415	7.5089	8.15253e-31	1.4019e-28	0.387417	27.8533	Upregulation	0.75089
IGLV2-8	11.4025	26.4825	4.06407e-30	6.77111e-28	0.266004	27.1693	Upregulation	2.64825
MZB1	10.7256	15.3336	7.7187e-27	1.08371e-24	0.5	23.9651	Upregulation	1.53336
FKBP11	10.6821	6.76517	1.23397e-26	1.68824e-24	0.295806	23.7726	Upregulation	0.676517
LGALS1	10.5222	3.05115	6.82331e-26	9.13519e-24	0.412804	23.0393	Upregulation	0.305115
ENSG00000262202	10.2997	2.11949	7.07146e-25	9.01659e-23	0.42053	22.045	Upregulation	0.211949
S100A12	9.95751	6.04645	2.33834e-23	2.86462e-21	0.221854	20.5429	Upregulation	0.604645
ACTG1	-9.93905	1.18639	2.8149e-23	3.41496e-21	0.779249	20.4666	Upregulation	0.118639
STAG3	9.8505	4.01042	6.82013e-23	8.09071e-21	0.289183	20.092	Upregulation	0.401042
SEC11C	9.8393	6.04376	7.62393e-23	9.00971e-21	0.451435	20.0453	Upregulation	0.604376
PRDM1	9.63293	5.22787	5.805e-22	6.63452e-20	0.224062	19.1782	Upregulation	0.522787
MYDGF	9.34374	6.00408	9.29865e-21	1.01626e-18	0.399558	17.993	Upregulation	0.600408
VIM	9.27172	4.46786	1.83162e-20	1.95618e-18	0.859823	17.7086	Upregulation	0.446786
HIPK2	9.14438	2.06988	5.99713e-20	6.24485e-18	0.327815	17.2045	Upregulation	0.206988
HSPA5	8.63678	8.95053	5.78188e-18	5.45958e-16	0.541943	15.2628	Upregulation	0.895053
H1-4	8.5426	1.40569	1.3123e-17	1.2028e-15	0.582781	14.9198	Upregulation	0.140569
GADD45B	8.51503	1.63748	1.66548e-17	1.51539e-15	0.345475	14.8195	Upregulation	0.163748
AQP3	8.39888	5.39933	4.50761e-17	4.0137e-15	0.203091	14.3965	Upregulation	0.539933
ACADVL	8.34216	1.98296	7.29428e-17	6.34433e-15	0.452539	14.1976	Upregulation	0.198296
IGLV3-21	8.33575	31.7805	7.701e-17	6.68258e-15	0.213024	14.1751	Upregulation	3.17805
IGHA2	8.24846	17.7684	1.60448e-16	1.37009e-14	0.249448	13.8632	Upregulation	1.77684
PPIB	8.24348	13.2306	1.67277e-16	1.42517e-14	0.735099	13.8461	Upregulation	1.32306
HLA-C	8.20534	11.2711	2.29934e-16	1.94133e-14	0.994481	13.7119	Upregulation	1.12711
JCHAIN	8.12796	40.9795	4.36584e-16	3.62085e-14	0.518764	13.4412	Upregulation	4.09795
IGHA1	8.03349	32.0613	9.47379e-16	7.62111e-14	0.422737	13.118	Upregulation	3.20613
FKBP5	8.02649	2.45432	1.00297e-15	8.05102e-14	0.232892	13.0941	Upregulation	0.245432
FCRL5	8.0255	1.91126	1.01117e-15	8.0995e-14	0.33223	13.0915	Upregulation	0.191126
ELL2	8.01859	2.87015	1.06964e-15	8.54959e-14	0.252759	13.0681	Upregulation	0.287015
TXNDC11	7.85605	3.67345	3.96437e-15	3.04534e-13	0.271523	12.5164	Upregulation	0.367345
SDF2L1	7.8262	4.23029	5.02836e-15	3.83907e-13	0.284768	12.4158	Upregulation	0.423029
THEMIS2	7.76482	1.78957	8.17626e-15	6.13007e-13	0.267108	12.2125	Upregulation	0.178957
RRBP1	7.76325	4.52576	8.27782e-15	6.19383e-13	0.226269	12.208	Upregulation	0.452576
PDIA4	7.6567	5.56632	1.90769e-14	1.37791e-12	0.317881	11.8608	Upregulation	0.556632
FNDC3B	7.6365	5.19042	2.23199e-14	1.60289e-12	0.1766	11.7951	Upregulation	0.519042
LMAN1	7.42309	4.26533	1.14423e-13	7.88485e-12	0.368653	11.1032	Upregulation	0.426533
HSP90B1	7.38934	24.8276	1.47555e-13	1.00571e-11	0.684327	10.9975	Upregulation	2.48276
CFLAR	7.31088	1.13882	2.65398e-13	1.77978e-11	0.450331	10.7496	Upregulation	0.113882
DERL3	7.20566	4.63037	5.77646e-13	3.77251e-11	0.290287	10.4234	Upregulation	0.463037
DNAJB11	7.17122	2.93871	7.43333e-13	4.82935e-11	0.290287	10.3161	Upregulation	0.293871
IER2	7.13631	1.16099	9.58725e-13	6.17521e-11	0.545254	10.2093	Upregulation	0.116099
PELI1	7.11636	1.18136	1.10816e-12	7.06491e-11	0.379691	10.1509	Upregulation	0.118136
B2M	-7.07099	5.77845	1.5383e-12	9.67555e-11	0.993377	10.0143	Upregulation	0.577845
GAPDH	6.98672	5.78095	2.81395e-12	1.72082e-10	0.875276	9.76426	Upregulation	0.578095
PRDX4	6.95346	3.70618	3.56432e-12	2.16557e-10	0.240618	9.66443	Upregulation	0.370618
SEC61A1	6.85597	2.93126	7.08305e-12	4.22806e-10	0.285872	9.37386	Upregulation	0.293126
LYZ	6.78338	2.83285	1.17393e-11	6.90852e-10	0.286976	9.16062	Upregulation	0.283285
HM13	6.77246	4.11896	1.26614e-11	7.41622e-10	0.354305	9.12982	Upregulation	0.411896
LGALS3	6.74536	2.82564	1.52653e-11	8.89971e-10	0.175497	9.05062	Upregulation	0.282564
SLAMF7	6.73558	4.38076	1.63272e-11	9.47457e-10	0.163355	9.02344	Upregulation	0.438076
SCARB2	6.67738	3.15189	2.43244e-11	1.39426e-09	0.207506	8.85566	Upregulation	0.315189
S100A10	6.66134	1.38813	2.71338e-11	1.55292e-09	0.53532	8.80885	Upregulation	0.138813
HYOU1	6.65307	3.41499	2.8704e-11	1.63779e-09	0.201987	8.78574	Upregulation	0.341499
RHOB	6.63971	1.29198	3.14299e-11	1.78788e-09	0.366446	8.74766	Upregulation	0.129198
IGKV3-11	6.58622	9.97371	4.5117e-11	2.54331e-09	0.207506	8.5946	Upregulation	0.997371
ERN1	6.57043	4.08578	5.01716e-11	2.81554e-09	0.173289	8.55044	Upregulation	0.408578
TMEM208	6.56375	2.46353	5.24727e-11	2.94027e-09	0.254967	8.53161	Upregulation	0.246353
S100A4	6.55988	1.65825	5.38512e-11	3.00852e-09	0.501104	8.52165	Upregulation	0.165825
MANF	6.53964	3.62193	6.16661e-11	3.39952e-09	0.245033	8.46858	Upregulation	0.362193
KDELR2	6.51013	2.67014	7.50834e-11	4.12101e-09	0.327815	8.385	Upregulation	0.267014
TNFRSF17	6.49741	3.77365	8.17167e-11	4.44603e-09	0.195364	8.35203	Upregulation	0.377365
UBALD2	6.48301	1.08393	8.99123e-11	4.8497e-09	0.48234	8.31429	Upregulation	0.108393
NFKBIA	6.46624	1.7802	1.00471e-10	5.38818e-09	0.775938	8.26856	Upregulation	0.17802
CLPTM1L	6.456	2.60019	1.07508e-10	5.75737e-09	0.30574	8.23978	Upregulation	0.260019
KLF10	6.44262	1.4957	1.17425e-10	6.27946e-09	0.254967	8.20208	Upregulation	0.14957
S100A6	6.40189	1.6735	1.53468e-10	8.12579e-09	0.651214	8.09013	Upregulation	0.16735
TENT5C	6.26509	2.35878	3.72606e-10	1.91603e-08	0.328918	7.7176	Upregulation	0.235878
ITM2C	6.22788	4.70116	4.72794e-10	2.41138e-08	0.374172	7.61773	Upregulation	0.470116
LMAN2	6.17841	2.74481	6.47506e-10	3.25755e-08	0.450331	7.48711	Upregulation	0.274481
H1-2	6.17571	1.40996	6.58652e-10	3.30092e-08	0.378587	7.48137	Upregulation	0.140996
TXN	6.15945	1.67218	7.2999e-10	3.65356e-08	0.335541	7.43728	Upregulation	0.167218
SLC35B1	6.15474	2.5429	7.52006e-10	3.75873e-08	0.196468	7.42496	Upregulation	0.25429
CTSH	6.08023	1.52628	1.20007e-09	5.87297e-08	0.596026	7.23114	Upregulation	0.152628
LIME1	6.07805	2.18989	1.21651e-09	5.9457e-08	0.199779	7.2258	Upregulation	0.218989
MAN1A1	6.04447	2.98045	1.49904e-09	7.27909e-08	0.228477	7.13792	Upregulation	0.298045
GAS6	6.03363	7.5675	1.60315e-09	7.76448e-08	0.130243	7.10989	Upregulation	0.75675
SSR3	6.02785	3.99302	1.66159e-09	8.03715e-08	0.375276	7.0949	Upregulation	0.399302
CHPF	6.00808	5.53839	1.8773e-09	9.05719e-08	0.133554	7.04301	Upregulation	0.553839
SIL1	5.993	2.73075	2.06005e-09	9.88796e-08	0.173289	7.00489	Upregulation	0.273075
SGK1	5.94587	4.11842	2.74989e-09	1.29504e-07	0.146799	6.88772	Upregulation	0.411842
STT3A	5.88826	3.08581	3.90275e-09	1.81742e-07	0.220751	6.74054	Upregulation	0.308581
TYROBP	5.84219	3.28673	5.15199e-09	2.38141e-07	0.166667	6.62317	Upregulation	0.328673
DNAJC3	5.81921	2.50598	5.91247e-09	2.71286e-07	0.257174	6.56657	Upregulation	0.250598
SEMA4A	5.80156	3.38232	6.57028e-09	2.99271e-07	0.152318	6.52394	Upregulation	0.338232
TYMP	5.78962	1.55597	7.05479e-09	3.19786e-07	0.268212	6.49514	Upregulation	0.155597
CXCR4	5.75351	1.1334	8.74112e-09	3.92429e-07	0.706402	6.40624	Upregulation	0.11334
GLCCI1	5.73618	2.17998	9.68386e-09	4.31651e-07	0.284768	6.36487	Upregulation	0.217998
CD27	5.71665	2.23708	1.08646e-08	4.83707e-07	0.350993	6.31542	Upregulation	0.223708
ERLEC1	5.67198	2.81636	1.41158e-08	6.23271e-07	0.285872	6.20532	Upregulation	0.281636
SSR4	5.59821	5.33575	2.16577e-08	9.34272e-07	0.699779	6.02953	Upregulation	0.533575
TXNDC15	5.56044	2.65672	2.6909e-08	1.15284e-06	0.197572	5.93823	Upregulation	0.265672
UAP1	5.55031	2.5283	2.85171e-08	1.2148e-06	0.164459	5.9155	Upregulation	0.25283
CD38	5.54737	4.22425	2.89994e-08	1.23394e-06	0.216336	5.90871	Upregulation	0.422425
P4HB	5.51658	3.86165	3.45667e-08	1.46253e-06	0.470199	5.8349	Upregulation	0.386165
RPN1	5.51208	3.19302	3.54619e-08	1.49534e-06	0.418322	5.82526	Upregulation	0.319302
S100A11	5.50383	1.52081	3.71618e-08	1.56175e-06	0.328918	5.80639	Upregulation	0.152081
ENSG00000287190	5.49822	3.49764	3.83645e-08	1.60689e-06	0.147903	5.79401	Upregulation	0.349764
CPEB4	5.48148	2.11668	4.21782e-08	1.75877e-06	0.196468	5.75479	Upregulation	0.211668
IGLV3-25	5.46788	17.5231	4.55441e-08	1.89197e-06	0.149007	5.72309	Upregulation	1.75231
TSC22D3	5.4669	1.86415	4.57981e-08	1.89915e-06	0.87638	5.72144	Upregulation	0.186415
ENSG00000285646	5.4472	2.60686	5.11691e-08	2.10096e-06	0.151214	5.67758	Upregulation	0.260686
ANXA2	5.42941	1.13556	5.65413e-08	2.319e-06	0.444812	5.6347	Upregulation	0.113556
PDIA6	5.35882	4.85276	8.37669e-08	3.38745e-06	0.470199	5.47013	Upregulation	0.485276
SPATS2	5.34972	2.12923	8.80898e-08	3.5546e-06	0.187638	5.44921	Upregulation	0.212923
GAB1	5.34429	2.44369	9.07719e-08	3.65496e-06	0.160044	5.43712	Upregulation	0.244369
SEC14L1	5.32372	1.62488	1.01664e-07	4.07601e-06	0.275938	5.38976	Upregulation	0.162488
LILRB4	5.28533	7.4737	1.2548e-07	4.96189e-06	0.11479	5.30435	Upregulation	0.74737
NUCB2	5.27857	3.10272	1.30197e-07	5.1214e-06	0.163355	5.29061	Upregulation	0.310272
MANEA	5.26981	2.78488	1.36564e-07	5.36623e-06	0.149007	5.27033	Upregulation	0.278488
SAR1B	5.25265	2.02314	1.49926e-07	5.84835e-06	0.207506	5.23297	Upregulation	0.202314
TIMM17A	5.24178	1.61639	1.59038e-07	6.1781e-06	0.206402	5.20914	Upregulation	0.161639
RPN2	5.2298	4.06758	1.69696e-07	6.58531e-06	0.45585	5.18142	Upregulation	0.406758
HSPA13	5.17616	2.74435	2.265e-07	8.66408e-06	0.16777	5.06228	Upregulation	0.274435
SLC38A5	5.14642	3.6373	2.65512e-07	1.00946e-05	0.139073	4.99591	Upregulation	0.36373
CD320	5.13664	2.40401	2.79687e-07	1.05905e-05	0.197572	4.97508	Upregulation	0.240401
ENTPD1	5.09764	1.77586	3.43908e-07	1.29569e-05	0.252759	4.8875	Upregulation	0.177586
ALG5	5.08961	2.03174	3.58803e-07	1.34774e-05	0.227373	4.87039	Upregulation	0.203174
IGLV3-1	5.08172	27.2262	3.74034e-07	1.39934e-05	0.144592	4.85408	Upregulation	2.72262
LRPAP1	5.08113	1.76935	3.75202e-07	1.40231e-05	0.378587	4.85316	Upregulation	0.176935
SELENOS	5.08043	2.55958	3.76581e-07	1.40466e-05	0.253863	4.85243	Upregulation	0.255958
CITED2	5.07866	1.21807	3.80116e-07	1.41644e-05	0.317881	4.8488	Upregulation	0.121807
SEC61B	5.07538	2.51641	3.8672e-07	1.43677e-05	0.507726	4.84261	Upregulation	0.251641
IGLV2-14	5.05915	35.3878	4.2112e-07	1.56148e-05	0.192053	4.80646	Upregulation	3.53878
CKAP4	5.05785	2.55628	4.24004e-07	1.57062e-05	0.205298	4.80393	Upregulation	0.255628
IGKV4-1	5.01308	38.7422	5.35661e-07	1.95715e-05	0.198675	4.70838	Upregulation	3.87422
ATP1B3	4.9965	1.5775	5.83813e-07	2.11657e-05	0.222958	4.67437	Upregulation	0.15775
SEC24D	4.96766	2.22143	6.77659e-07	2.4497e-05	0.163355	4.61089	Upregulation	0.222143
SRPRB	4.92366	2.42856	8.494e-07	3.04121e-05	0.19426	4.51695	Upregulation	0.242856
H1-10	4.91409	1.7684	8.91968e-07	3.18449e-05	0.47351	4.49696	Upregulation	0.17684
H3-3B	4.90964	1.27499	9.12422e-07	3.25442e-05	0.959161	4.48753	Upregulation	0.127499
OSTC	4.907	2.39678	9.248e-07	3.28918e-05	0.338852	4.48291	Upregulation	0.239678
ENSG00000287979	4.90549	1.15559	9.31954e-07	3.31148e-05	0.284768	4.47998	Upregulation	0.115559
WARS1	4.8825	2.75452	1.04748e-06	3.70442e-05	0.187638	4.43128	Upregulation	0.275452
SEC24A	4.88169	2.62885	1.05182e-06	3.71627e-05	0.140177	4.42989	Upregulation	0.262885
NUCB1	4.87599	1.73628	1.08262e-06	3.82149e-05	0.378587	4.41777	Upregulation	0.173628
SPCS3	4.86624	3.32702	1.13743e-06	3.99616e-05	0.405077	4.39836	Upregulation	0.332702
NEU1	4.85903	2.10437	1.17962e-06	4.14049e-05	0.177704	4.38295	Upregulation	0.210437
GGH	4.84937	3.72149	1.23857e-06	4.33118e-05	0.13245	4.36339	Upregulation	0.372149
HDLBP	4.84365	2.15331	1.27478e-06	4.44538e-05	0.260486	4.35209	Upregulation	0.215331
CRELD2	4.83644	2.69408	1.32186e-06	4.5967e-05	0.220751	4.33755	Upregulation	0.269408
IFI27L1	4.81823	3.38133	1.44839e-06	4.99963e-05	0.124724	4.30106	Upregulation	0.338133
CPT1A	4.80985	1.60739	1.51043e-06	5.20418e-05	0.169978	4.28365	Upregulation	0.160739
DERL1	4.80087	2.03794	1.57978e-06	5.43314e-05	0.307947	4.26495	Upregulation	0.203794
TRAM2	4.78537	2.66198	1.70676e-06	5.85909e-05	0.143488	4.23217	Upregulation	0.266198
CYTOR	4.77823	2.56118	1.76848e-06	6.05436e-05	0.143488	4.21793	Upregulation	0.256118
VCAN	4.75456	2.96896	1.98882e-06	6.77773e-05	0.130243	4.16892	Upregulation	0.296896
GMPPB	4.73108	1.92926	2.23323e-06	7.56253e-05	0.173289	4.12133	Upregulation	0.192925
CALU	4.73089	2.35179	2.2354e-06	7.56305e-05	0.179912	4.1213	Upregulation	0.235179
CHID1	4.7088	1.79271	2.49184e-06	8.36273e-05	0.18543	4.07765	Upregulation	0.179271
ANXA1	4.69846	2.12914	2.6213e-06	8.77363e-05	0.129139	4.05682	Upregulation	0.212914
IFITM3	4.68866	1.37428	2.74994e-06	9.17145e-05	0.228477	4.03756	Upregulation	0.137428
HLA-A	-4.68254	1.28171	2.83347e-06	9.44162e-05	0.965784	4.02495	Upregulation	0.128171
IGLV1-51	4.68127	46.487	2.85098e-06	9.49152e-05	0.152318	4.02266	Upregulation	4.6487
ENSG00000270022	4.66419	2.44701	3.09831e-06	0.000102875	0.154525	3.98769	Upregulation	0.244701
NANS	4.65458	2.0472	3.24641e-06	0.000107318	0.164459	3.96933	Upregulation	0.20472
TMEM107	4.65138	1.45016	3.29713e-06	0.000108687	0.198675	3.96382	Upregulation	0.145016
VSIR	4.64773	1.30864	3.35609e-06	0.000110359	0.300221	3.95719	Upregulation	0.130864
SELPLG	4.63825	2.71342	3.51374e-06	0.000115341	0.162252	3.93802	Upregulation	0.271342
IGHG1	4.59769	40.1905	4.27191e-06	0.00013853	0.279249	3.85846	Upregulation	4.01905
CANX	4.56992	2.77179	4.87903e-06	0.000156727	0.474614	3.80486	Upregulation	0.277179
FCN1	4.56524	3.39699	4.98919e-06	0.000159854	0.119205	3.79628	Upregulation	0.339699
KDM5D	4.54834	1.32623	5.40696e-06	0.000171772	0.198675	3.76505	Upregulation	0.132623
EDEM2	4.54128	1.71912	5.59129e-06	0.000177327	0.222958	3.75123	Upregulation	0.171912
DNAJC1	4.53329	1.85766	5.80725e-06	0.00018371	0.213024	3.73587	Upregulation	0.185766
SURF4	4.5321	1.60799	5.83989e-06	0.000184587	0.211921	3.7338	Upregulation	0.160799
SERF2	-4.51283	1.3183	6.39691e-06	0.000201007	0.915011	3.69679	Upregulation	0.13183
H2AJ	4.42148	1.43297	9.80284e-06	0.000298145	0.177704	3.52557	Upregulation	0.143297
FCER1G	4.41355	2.81259	1.0169e-05	0.000308669	0.130243	3.51051	Upregulation	0.281259
FKBP2	4.40106	2.24792	1.07725e-05	0.000324884	0.210817	3.48827	Upregulation	0.224791
TMED9	4.32299	2.33525	1.53931e-05	0.000453293	0.416115	3.34362	Upregulation	0.233525
PIGT	4.30495	1.4563	1.67027e-05	0.000489933	0.238411	3.30986	Upregulation	0.14563
UBA5	4.29866	1.40931	1.71834e-05	0.00050246	0.208609	3.2989	Upregulation	0.140931
CEP128	4.27882	3.21536	1.87889e-05	0.000547467	0.112583	3.26164	Upregulation	0.321536
TMED10	4.2762	2.24822	1.9011e-05	0.000553312	0.458057	3.25703	Upregulation	0.224822
SLC17A9	4.26923	1.863	1.96148e-05	0.000568678	0.154525	3.24513	Upregulation	0.1863
AIF1	4.24551	2.9033	2.18098e-05	0.000629879	0.128035	3.20074	Upregulation	0.29033
PDIA5	4.24121	3.62802	2.22319e-05	0.000639906	0.103753	3.19388	Upregulation	0.362802
CTSD	4.23241	2.86645	2.31198e-05	0.000664133	0.113687	3.17775	Upregulation	0.286645
ERGIC3	4.23119	1.3289	2.32459e-05	0.000666732	0.437086	3.17605	Upregulation	0.13289
NT5DC2	4.22797	4.49661	2.35812e-05	0.0006748	0.0971302	3.17083	Upregulation	0.449661
ZBP1	4.21792	1.8505	2.46565e-05	0.000702888	0.259382	3.15311	Upregulation	0.18505
IGHG2	-4.19022	11.284	2.7869e-05	0.000786691	0.246137	3.1042	Upregulation	1.1284
PDK1	4.18492	1.69247	2.85272e-05	0.000804664	0.187638	3.09439	Upregulation	0.169247
PPA1	4.16392	1.01275	3.12836e-05	0.000874517	0.346578	3.05823	Upregulation	0.101275
SRM	4.15989	1.34603	3.18398e-05	0.000888642	0.397351	3.05127	Upregulation	0.134603
ABCB9	4.1588	3.83791	3.19923e-05	0.00089167	0.0971302	3.0498	Upregulation	0.383791
TBXAS1	4.1353	2.03281	3.54488e-05	0.000978548	0.124724	3.00942	Upregulation	0.203281
MYO1D	4.11021	2.16069	3.95295e-05	0.00108322	0.122517	2.96528	Upregulation	0.216069
CCDC167	4.09988	1.54335	4.13369e-05	0.00113027	0.177704	2.94682	Upregulation	0.154335
MIR4435-2HG	4.09963	2.60475	4.13816e-05	0.00113066	0.11479	2.94667	Upregulation	0.260475
ARSA	4.0925	1.19446	4.26747e-05	0.00116261	0.231788	2.93457	Upregulation	0.119446
YIF1B	4.07564	1.52881	4.58875e-05	0.00124022	0.199779	2.9065	Upregulation	0.152881
CADM1	4.0737	5.54238	4.62728e-05	0.00124793	0.089404	2.90381	Upregulation	0.554238
SPN	4.06299	2.70844	4.84476e-05	0.00130471	0.111479	2.88449	Upregulation	0.270844
ANKRD28	4.0472	1.69927	5.1834e-05	0.00138595	0.15894	2.85825	Upregulation	0.169927
GALNT2	4.0455	1.30606	5.22108e-05	0.00139503	0.181015	2.85542	Upregulation	0.130606
PLBD1	4.04496	3.96715	5.23311e-05	0.00139725	0.093819	2.85473	Upregulation	0.396715
BCL2L11	4.03751	1.21147	5.40219e-05	0.00143727	0.183223	2.84246	Upregulation	0.121147
IGHG3	4.02123	13.8531	5.78952e-05	0.00153456	0.257174	2.81401	Upregulation	1.38531
IL6ST	3.98415	1.6104	6.77228e-05	0.00176546	0.181015	2.75314	Upregulation	0.16104
SERPINA1	3.98377	3.55022	6.78316e-05	0.00176706	0.0960265	2.75275	Upregulation	0.355022
CD59	3.98194	2.17927	6.83555e-05	0.00177947	0.12362	2.74971	Upregulation	0.217927
HCST	3.9788	1.14888	6.92653e-05	0.00180066	0.220751	2.74457	Upregulation	0.114888
TRIB1	3.97489	4.01562	7.04118e-05	0.00182666	0.0927152	2.73834	Upregulation	0.401562
IGLC2	3.97204	24.5427	7.12607e-05	0.00184486	0.440397	2.73404	Upregulation	2.45427
SSR1	3.96714	2.0094	7.27387e-05	0.00187923	0.354305	2.72602	Upregulation	0.20094
ANKRD36	3.96572	1.18083	7.31732e-05	0.00188827	0.224062	2.72394	Upregulation	0.118083
SAR1A	3.95736	1.63734	7.57821e-05	0.00194845	0.162252	2.71031	Upregulation	0.163734
CST3	3.93197	2.42078	8.42526e-05	0.00213548	0.140177	2.6705	Upregulation	0.242078
LINC02384	3.91065	2.1406	9.20464e-05	0.00231992	0.113687	2.63453	Upregulation	0.21406
IQGAP2	3.88446	1.33149	0.000102557	0.0025699	0.175497	2.59008	Upregulation	0.133149
DDOST	3.86449	3.01048	0.000111323	0.00277104	0.502208	2.55736	Upregulation	0.301048
PDXK	3.8509	1.60364	0.000117683	0.00291965	0.179912	2.53467	Upregulation	0.160364
SLC44A1	3.83817	1.80592	0.000123953	0.0030583	0.14128	2.51452	Upregulation	0.180592
CEBPD	3.83262	2.56269	0.000126783	0.00312269	0.098234	2.50547	Upregulation	0.256269
IGLV1-44	3.83165	39.8347	0.000127286	0.00313301	0.144592	2.50404	Upregulation	3.98347
SEL1L	3.82029	2.00163	0.000133295	0.00326376	0.220751	2.48628	Upregulation	0.200163
CCR10	3.80798	4.88113	0.000140105	0.00341491	0.084989	2.46662	Upregulation	0.488113
GMPPA	3.78965	1.34199	0.000150859	0.00365535	0.162252	2.43707	Upregulation	0.134199
EMC7	3.77248	1.4512	0.000161634	0.00389407	0.273731	2.4096	Upregulation	0.14512
TMEM258	3.75636	2.12639	0.000172405	0.00412704	0.575055	2.38436	Upregulation	0.212639
CASP3	3.74635	1.70485	0.000179426	0.00428145	0.147903	2.36841	Upregulation	0.170485
ZNF593	3.74525	1.22081	0.000180218	0.00429486	0.187638	2.36705	Upregulation	0.122081
PLD3	3.74064	1.13277	0.00018355	0.00436595	0.240618	2.35992	Upregulation	0.113277
IGLV4-69	3.73388	15.8234	0.000188549	0.00446786	0.111479	2.3499	Upregulation	1.58234
SOCS3	3.73174	4.15943	0.000190161	0.0045032	0.089404	2.34648	Upregulation	0.415943
CD99	3.72866	1.23936	0.000192498	0.00454705	0.584989	2.34227	Upregulation	0.123936
PSAP	3.72699	1.62264	0.000193777	0.00457151	0.647903	2.33994	Upregulation	0.162263
IGKV3-20	3.72457	38.8036	0.000195645	0.00460977	0.187638	2.33632	Upregulation	3.88036
SDC1	3.72396	8.84621	0.000196125	0.00461818	0.0794702	2.33553	Upregulation	0.884621
IGLV2-23	3.714	9.6603	0.000204007	0.00477976	0.111479	2.32059	Upregulation	0.96603
SEC61G	3.71021	1.84437	0.000207083	0.00484578	0.458057	2.31464	Upregulation	0.184437
ENSG00000225889	3.69103	1.07409	0.000223348	0.00519073	0.173289	2.28477	Upregulation	0.107409
IGHV6-1	3.68551	12.1253	0.000228248	0.00528522	0.0949227	2.27694	Upregulation	1.21253
BMP8B	3.66079	4.47166	0.000251443	0.00578984	0.0816777	2.23733	Upregulation	0.447166
SLC1A4	3.65796	3.43999	0.000254232	0.00583614	0.0916115	2.23387	Upregulation	0.343999
IGHV4-34	3.63925	48.2875	0.000273437	0.006235	0.147903	2.20516	Upregulation	4.82875
FNDC3A	3.61354	1.3918	0.000302046	0.00681448	0.206402	2.16657	Upregulation	0.13918
TFRC	3.61271	1.21592	0.000303013	0.00682467	0.184327	2.16592	Upregulation	0.121592
GYG1	3.58932	1.28588	0.000331545	0.0073892	0.178808	2.1314	Upregulation	0.128588
NCLN	3.56686	1.26554	0.000361287	0.00800448	0.19426	2.09667	Upregulation	0.126554
TOR3A	3.5105	1.15279	0.000447267	0.00971983	0.325607	2.01234	Upregulation	0.115279

## Sheet: Sheet 3
names	scores	logfoldchanges	pvals	pvals_adj	pct_nz_group	log(pvalue)	Signature	size
JUND	50.148	19.1156	0	0	0.990654	inf	Upregulation	1.91156
TSC22D3	49.2263	17.3019	0	0	0.978433	inf	Upregulation	1.73019
CD69	44.6722	6.45023	0	0	0.854781	inf	Upregulation	0.645023
PPP1R15A	42.2927	5.04511	0	0	0.891086	inf	Upregulation	0.504511
DUSP1	40.8335	8.25534	0	0	0.948598	inf	Upregulation	0.825534
EIF1	38.4084	9.41731	0	0	0.996405	inf	Upregulation	0.941731
KLF6	33.8767	6.73365	1.46903e-251	6.8837e-248	0.93422	247.162	Upregulation	0.673365
FOS	33.4866	4.30035	7.54458e-246	2.82824e-242	0.70381	241.548	Upregulation	0.430035
NFKBIA	29.3853	6.06783	8.45846e-190	1.98177e-186	0.870237	185.703	Upregulation	0.606783
CXCR4	29.1407	3.88177	1.09597e-186	2.41673e-183	0.867721	182.617	Upregulation	0.388177
YPEL5	28.0621	2.27194	2.84e-173	4.83922e-170	0.699137	169.315	Upregulation	0.227194
CD83	24.9603	3.21701	1.6523e-137	2.29407e-134	0.556434	133.639	Upregulation	0.321701
PELI1	24.532	2.44108	6.73237e-133	7.88676e-130	0.550683	129.103	Upregulation	0.244108
UBALD2	23.2961	1.94153	4.85632e-120	4.44022e-117	0.652408	116.353	Upregulation	0.194153
SBDS	22.8353	1.96846	2.04381e-115	1.66557e-112	0.575126	111.778	Upregulation	0.196846
JUN	22.6576	4.13267	1.17405e-113	8.98193e-111	0.918404	110.047	Upregulation	0.413267
JUNB	21.3546	2.77078	3.5325e-101	2.28315e-98	0.882818	97.6415	Upregulation	0.277078
YBX3	19.9215	2.04935	2.64751e-88	1.4813e-85	0.641265	84.8294	Upregulation	0.204935
MYADM	19.7949	1.99453	3.29688e-87	1.79116e-84	0.484903	83.7469	Upregulation	0.199453
ARL4A	19.657	1.72074	5.03444e-86	2.65811e-83	0.543134	82.5754	Upregulation	0.172074
TP53INP1	19.0483	2.22543	6.79045e-81	3.18192e-78	0.44716	77.4973	Upregulation	0.222543
BTG1	18.8502	5.95006	2.92935e-79	1.30729e-76	0.979152	75.8836	Upregulation	0.595006
TRA2B	18.589	1.42655	3.94268e-77	1.67954e-74	0.79583	73.7748	Upregulation	0.142655
IFITM1	17.9806	1.40234	2.76298e-72	1.04622e-69	0.611431	68.9804	Upregulation	0.140234
HLA-C	17.3546	6.78757	1.82179e-67	6.32348e-65	0.997124	64.199	Upregulation	0.678757
CSRNP1	17.272	1.86	7.64491e-67	2.62922e-64	0.423796	63.5802	Upregulation	0.186
MAPK1IP1L	17.2365	1.37287	1.41273e-66	4.81444e-64	0.574766	63.3175	Upregulation	0.137287
TUBA1A	17.166	1.51853	4.77195e-66	1.58306e-63	0.726456	62.8005	Upregulation	0.151853
NR4A2	17.073	3.05339	2.3576e-65	7.55377e-63	0.307692	62.1218	Upregulation	0.305339
EIF1B	16.6192	1.21824	5.06436e-62	1.51878e-59	0.681524	58.8185	Upregulation	0.121824
PMAIP1	16.3915	1.70496	2.19911e-60	6.39054e-58	0.434579	57.1945	Upregulation	0.170496
UBC	16.2365	3.97517	2.78536e-59	7.91021e-57	0.976276	56.1018	Upregulation	0.397517
RHOH	15.6938	1.35876	1.66648e-55	4.33828e-53	0.734723	52.3627	Upregulation	0.135876
CYCS	15.1147	1.26592	1.29634e-51	3.11512e-49	0.535226	48.5065	Upregulation	0.126592
SAT1	14.9025	1.51787	3.17504e-50	7.34709e-48	0.725018	47.1339	Upregulation	0.151787
CHASERR	14.8227	1.08073	1.04428e-49	2.40166e-47	0.867362	46.6195	Upregulation	0.108073
FOSB	14.7566	1.89796	2.79198e-49	6.30501e-47	0.338965	46.2003	Upregulation	0.189796
CCDC59	14.7138	1.14177	5.25687e-49	1.18002e-46	0.509346	45.9281	Upregulation	0.114177
BCLAF1	14.5035	1.04557	1.15136e-47	2.52403e-45	0.696621	44.5979	Upregulation	0.104557
H3-3B	14.4882	2.89892	1.43917e-47	3.13664e-45	0.963336	44.5035	Upregulation	0.289892
MAP3K8	14.2235	1.41901	6.5505e-46	1.35668e-43	0.512221	42.8675	Upregulation	0.141901
EIF5A	14.0926	1.24801	4.21873e-45	8.54851e-43	0.757728	42.0681	Upregulation	0.124801
DDX21	14.0245	1.21683	1.1045e-44	2.20236e-42	0.590223	41.6571	Upregulation	0.121683
LAPTM5	14.0143	2.9015	1.27434e-44	2.52758e-42	0.967649	41.5973	Upregulation	0.29015
RBM38	13.6337	1.12121	2.52513e-42	4.73298e-40	0.609993	39.3249	Upregulation	0.112121
RNMT	13.563	1.06645	6.63296e-42	1.23094e-39	0.485262	38.9098	Upregulation	0.106645
SNX9	12.9562	1.35379	2.16598e-38	3.69073e-36	0.4867	35.4329	Upregulation	0.135379
CCNH	12.7295	1.27321	4.05658e-37	6.61169e-35	0.385694	34.1797	Upregulation	0.127321
ALYREF	12.4007	1.04932	2.59081e-35	3.99677e-33	0.43422	32.3983	Upregulation	0.104932
PIM2	12.3066	1.27716	8.34955e-35	1.27236e-32	0.505751	31.8954	Upregulation	0.127716
GPR183	12.0665	1.12202	1.588e-33	2.29843e-31	0.439612	30.6386	Upregulation	0.112202
DUSP5	11.9053	2.78299	1.11033e-32	1.53955e-30	0.21028	29.8126	Upregulation	0.278299
SLC2A3	11.8757	1.21977	1.583e-32	2.15788e-30	0.382459	29.666	Upregulation	0.121977
STAG3	11.8288	2.49034	2.77038e-32	3.73573e-30	0.257009	29.4276	Upregulation	0.249034
TNFAIP3	11.7753	1.84358	5.23075e-32	6.97812e-30	0.298347	29.1563	Upregulation	0.184358
PER1	11.6524	2.60511	2.22969e-31	2.91235e-29	0.211359	28.5358	Upregulation	0.260511
ENSG00000273338	11.5753	1.3354	5.49976e-31	7.0606e-29	0.374551	28.1512	Upregulation	0.13354
TENT5C	11.3402	1.38165	8.29988e-30	1.02348e-27	0.369159	26.9899	Upregulation	0.138165
IRF1	11.3035	1.82706	1.26067e-29	1.53937e-27	0.562545	26.8127	Upregulation	0.182706
CFAP20	11.2243	2.06758	3.09843e-29	3.71436e-27	0.242631	26.4301	Upregulation	0.206758
KLF9	10.9816	1.2022	4.68704e-28	5.30825e-26	0.350108	25.275	Upregulation	0.12022
RBM39	10.9767	1.09859	4.94691e-28	5.58569e-26	0.891445	25.2529	Upregulation	0.109859
HLA-B	10.9051	8.25365	1.09023e-27	1.20204e-25	0.999641	24.9201	Upregulation	0.825365
BCAS2	10.6763	1.08591	1.31384e-26	1.40319e-24	0.364486	23.8529	Upregulation	0.108591
IGHG2	-10.4481	4.79744	1.49451e-25	1.53073e-23	0.191948	22.8151	Upregulation	0.479744
ZFP36	9.63891	1.56695	5.47661e-22	4.73045e-20	0.804457	19.3251	Upregulation	0.156695
DDIT3	9.6301	1.82882	5.96731e-22	5.14245e-20	0.208843	19.2888	Upregulation	0.182882
BACH1	9.62726	1.16488	6.13427e-22	5.2742e-20	0.301941	19.2778	Upregulation	0.116488
ELL2	9.47675	1.83057	2.62329e-21	2.14246e-19	0.224659	18.6691	Upregulation	0.183057
ZFP36L2	9.29581	1.80502	1.46085e-20	1.16269e-18	0.819195	17.9345	Upregulation	0.180502
FTH1	8.70293	2.65819	3.23426e-18	2.26199e-16	0.991014	15.6455	Upregulation	0.265819
ENSG00000287979	8.48077	1.1811	2.237e-17	1.48422e-15	0.304457	14.8285	Upregulation	0.11811
TAMALIN	8.33639	1.59875	7.65953e-17	4.89988e-15	0.209202	14.3098	Upregulation	0.159875
POLR1F	8.24877	1.22946	1.60037e-16	9.89984e-15	0.235802	14.0044	Upregulation	0.122946
PTGER4	8.08023	1.84336	6.46466e-16	3.85893e-14	0.181884	13.4135	Upregulation	0.184336
BCL2L11	8.02156	1.54438	1.04412e-15	6.18337e-14	0.21064	13.2088	Upregulation	0.154438
MIR23AHG	7.95227	1.8002	1.83119e-15	1.06925e-13	0.174694	12.9709	Upregulation	0.18002
H1-4	7.87952	1.36548	3.28634e-15	1.89531e-13	0.511862	12.7223	Upregulation	0.136548
SESN1	7.72804	1.09964	1.09219e-14	6.0927e-13	0.25629	12.2152	Upregulation	0.109964
ENSG00000272256	7.49213	2.46018	6.77624e-14	3.52807e-12	0.135873	11.4525	Upregulation	0.246018
PPP1R15B	7.44623	1.06586	9.60488e-14	4.94586e-12	0.233285	11.3058	Upregulation	0.106586
DPH3	7.26068	1.13104	3.85144e-13	1.88238e-11	0.213156	10.7253	Upregulation	0.113104
JCHAIN	-6.82257	6.14941	8.94241e-12	3.99552e-10	0.328541	9.39843	Upregulation	0.614941
UBE2S	6.63154	1.04696	3.3221e-11	1.41679e-09	0.232566	8.8487	Upregulation	0.104696
IFITM3	6.58073	1.03185	4.68155e-11	1.97632e-09	0.226815	8.70414	Upregulation	0.103185
RGS2	6.49267	1.85263	8.43297e-11	3.4663e-09	0.155284	8.46013	Upregulation	0.185263
KBTBD2	6.01431	1.03507	1.80656e-09	6.4253e-08	0.191229	7.19211	Upregulation	0.103507
LCN8	5.98908	1.19976	2.11025e-09	7.46292e-08	0.154925	7.12709	Upregulation	0.119976
FKBP5	5.88147	1.4017	4.06644e-09	1.37704e-07	0.149533	6.86105	Upregulation	0.14017
FAU	5.58368	2.30889	2.3548e-08	7.3846e-07	0.996046	6.13167	Upregulation	0.230889
NFKBIE	5.54306	1.2484	2.97229e-08	9.16302e-07	0.161395	6.03796	Upregulation	0.12484
SDE2	5.5072	1.19924	3.64583e-08	1.11386e-06	0.151689	5.95317	Upregulation	0.119924
PLIN2	5.40837	1.15181	6.36023e-08	1.89077e-06	0.16463	5.72336	Upregulation	0.115181
PRDM1	5.39595	2.89225	6.81636e-08	2.01836e-06	0.0981308	5.695	Upregulation	0.289225
AREG	5.34956	2.02196	8.81692e-08	2.57014e-06	0.113228	5.59004	Upregulation	0.202196
IGLC2	-5.33779	2.2132	9.40842e-08	2.73406e-06	0.298706	5.56319	Upregulation	0.22132
RGS1	5.32954	3.04883	9.84645e-08	2.85471e-06	0.088785	5.54444	Upregulation	0.304883
DDX47	5.22744	1.21564	1.71876e-07	4.83718e-06	0.136233	5.31541	Upregulation	0.121564
SIK1B	5.18606	2.05319	2.14784e-07	5.96416e-06	0.100647	5.22445	Upregulation	0.205319
RBM7	5.18382	1.02896	2.17385e-07	6.01854e-06	0.154925	5.22051	Upregulation	0.102896
NECAP1	5.01677	1.1569	5.25486e-07	1.38335e-05	0.140187	4.85907	Upregulation	0.11569
ZNF669	5.00877	1.1776	5.47778e-07	1.439e-05	0.13839	4.84194	Upregulation	0.11776
ENSG00000285646	4.95406	1.88352	7.26816e-07	1.88555e-05	0.107117	4.72456	Upregulation	0.188352
PIM3	4.8326	1.07492	1.34762e-06	3.37463e-05	0.263839	4.47177	Upregulation	0.107492
LMNA	4.73299	2.12217	2.2124e-06	5.3404e-05	0.0884256	4.27243	Upregulation	0.212217
IRS2	4.68941	1.46942	2.73995e-06	6.52557e-05	0.11215	4.18538	Upregulation	0.146942
PIM1	4.67378	1.02	2.95711e-06	6.9983e-05	0.166068	4.15501	Upregulation	0.102
PPIF	4.56909	1.07056	4.89858e-06	0.00011204	0.145219	3.95063	Upregulation	0.107056
SOCS1	4.48257	1.11464	7.37478e-06	0.000163488	0.143422	3.78651	Upregulation	0.111464
IGKV3-20	4.47635	12.9606	7.59305e-06	0.000167831	0.171459	3.77513	Upregulation	1.29606
BTG3	4.39891	1.07365	1.08794e-05	0.000233718	0.13156	3.63131	Upregulation	0.107365
IL6	4.38521	2.47177	1.15877e-05	0.000247937	0.0790798	3.60566	Upregulation	0.247177
RRP12	4.28914	1.18236	1.79365e-05	0.0003721	0.120776	3.42934	Upregulation	0.118236
NEAT1	4.05361	1.05595	5.04331e-05	0.000958229	0.402229	3.01853	Upregulation	0.105595
HLA-A	3.93196	2.54001	8.42557e-05	0.00154374	0.992092	2.81143	Upregulation	0.254001
GAB1	3.89706	1.50008	9.7366e-05	0.00176668	0.103523	2.75284	Upregulation	0.150008
TPT1	3.85924	3.04428	0.00011374	0.00204007	0.995687	2.69035	Upregulation	0.304428
XBP1	3.82822	1.55863	0.000129074	0.00228667	0.219986	2.6408	Upregulation	0.155863
ENSG00000270022	3.79644	1.50623	0.00014679	0.00256897	0.110712	2.59024	Upregulation	0.150623
PPIB	-3.73517	2.57184	0.000187589	0.00322132	0.658879	2.49197	Upregulation	0.257184
IGLV1-51	3.71425	8.14354	0.000203809	0.00347755	0.104242	2.45873	Upregulation	0.814354
HSPA13	3.70489	1.17355	0.00021148	0.00359047	0.113947	2.44485	Upregulation	0.117355
ARRDC4	3.70431	1.69818	0.000211964	0.00359706	0.0780014	2.44405	Upregulation	0.169818
CNBD2	3.69407	1.89098	0.000220691	0.00373165	0.0740474	2.4281	Upregulation	0.189098
TXNDC5	3.5838	3.42751	0.000338635	0.00550256	0.241912	2.25944	Upregulation	0.342751
TRMO	3.48993	1.09056	0.000483142	0.00754019	0.101366	2.12262	Upregulation	0.109056
NFIL3	3.47821	1.96084	0.000504768	0.00784504	0.0686556	2.1054	Upregulation	0.196084
BNIP1	3.46042	1.17094	0.000539332	0.00833386	0.0941769	2.07915	Upregulation	0.117094
ATF3	3.43589	3.67252	0.000590621	0.00905176	0.053918	2.04327	Upregulation	0.367252
