# Supplementary material for: Single‐Cell Transcriptomic Analysis of the Immune Response to COVID‐19 and Tuberculosis Coinfection
Source: Exploration (Beijing). 2025 May 8;5(5):20240022. doi: 10.1002/EXP.20240022 (PMC12561472; doi:10.1002/EXP.20240022)
Supplement: Supplementary file 17 — Supporting Information [file EXP2-5-20240022-s011.xls]

## Sheet: Sheet 1
Table S6. The DEGs list of classical monocytes (Mono_CD14) cells related to Fig 6
Sheet 2, Upregulated genes in COVID-19 patients with severe symptoms
Sheet 3, Upregulated genes in COVID-19 patients with mild symptoms

## Sheet: Sheet 2
names	scores	logfoldchanges	pvals	pvals_adj	pct_nz_group	log(pvalue)	Signature	size
S100A8	45.351	203.424	0	0	1	inf	Upregulation	20.3424
SH3BGRL3	44.5146	19.3991	0	0	0.99952	inf	Upregulation	1.93991
S100A9	44.1176	199.502	0	0	1	inf	Upregulation	19.9502
CEBPB	43.9292	3.4755	0	0	0.860026	inf	Upregulation	0.34755
S100A12	43.8317	28.6358	0	0	0.978539	inf	Upregulation	2.86358
MT2A	40.8703	5.02808	0	0	0.779468	inf	Upregulation	0.502808
TMSB10	38.837	31.5173	0	0	1	inf	Upregulation	3.15173
CDKN2D	38.5303	2.36096	0	0	0.796605	inf	Upregulation	0.236096
S100A6	37.8872	31.5391	0	0	1	inf	Upregulation	3.15391
RETN	37.4409	5.86627	8.44498e-307	2.87797e-303	0.873639	302.541	Upregulation	0.586627
BRI3	36.9986	4.6507	1.20677e-299	3.76983e-296	0.978059	295.424	Upregulation	0.46507
IFITM3	36.3622	4.10957	1.68315e-289	4.85356e-286	0.908712	285.314	Upregulation	0.410957
FTL	35.8919	59.171	4.08704e-282	1.09436e-278	1	277.961	Upregulation	5.9171
GPX1	35.1782	10.8841	4.31328e-271	1.07795e-267	0.995996	266.967	Upregulation	1.08841
THBS1	34.12	7.35309	3.72096e-255	8.71797e-252	0.412876	251.06	Upregulation	0.735309
CFL1	33.9898	9.54752	3.15258e-253	6.95182e-250	0.992953	249.158	Upregulation	0.954752
UPP1	33.8131	2.11665	1.26604e-250	2.63667e-247	0.713485	246.579	Upregulation	0.211665
GADD45B	33.6825	2.77128	1.04306e-248	1.95506e-245	0.594331	244.709	Upregulation	0.277128
GNG5	33.641	2.97101	4.21729e-248	7.52827e-245	0.911595	244.123	Upregulation	0.297101
CTSD	33.5246	3.13909	2.11212e-246	3.59895e-243	0.905669	242.444	Upregulation	0.313909
CEBPD	33.4449	5.58198	3.05578e-245	4.98052e-242	0.975496	241.303	Upregulation	0.558198
VAMP5	32.7135	2.6158	1.00507e-234	1.56988e-231	0.65599	230.804	Upregulation	0.26158
RHOA	31.3539	4.24144	8.59915e-216	1.28942e-212	0.973414	211.89	Upregulation	0.424144
DDIT4	31.3443	6.08679	1.16205e-215	1.67546e-212	0.37476	211.776	Upregulation	0.608679
SERF2	31.3046	7.47203	4.03835e-215	5.60688e-212	0.998719	211.251	Upregulation	0.747203
S100A4	31.2284	20.5459	4.38334e-214	5.86851e-211	0.99968	210.231	Upregulation	2.05459
NOP10	31.034	2.43145	1.8737e-211	2.42204e-208	0.838405	207.616	Upregulation	0.243145
VIM	30.8492	29.663	5.73551e-209	7.16691e-206	0.998879	205.145	Upregulation	2.9663
LGALS1	30.8214	11.6552	1.35323e-208	1.63641e-205	0.982383	204.786	Upregulation	1.16552
ARHGDIB	30.7391	5.0424	1.71194e-207	2.00549e-204	0.944427	203.698	Upregulation	0.50424
GMFG	30.1127	2.87741	3.30711e-199	3.64628e-196	0.954837	195.438	Upregulation	0.287741
PHC2	29.8869	2.62986	2.90976e-196	3.11652e-193	0.557816	192.506	Upregulation	0.262986
UBALD2	29.8377	1.7749	1.26799e-195	1.32037e-192	0.689942	191.879	Upregulation	0.17749
GAPDH	29.6237	19.1587	7.39817e-193	7.49554e-190	0.996797	189.125	Upregulation	1.91587
CDA	29.2653	1.95547	2.871e-188	2.83224e-185	0.790519	184.548	Upregulation	0.195547
IFITM2	29.2102	3.67774	1.4386e-187	1.38279e-184	0.897341	183.859	Upregulation	0.367774
PIM3	28.9538	2.07209	2.515e-184	2.35699e-181	0.537636	180.628	Upregulation	0.207209
BCL3	28.9151	2.05148	7.71343e-184	7.05252e-181	0.57271	180.152	Upregulation	0.205148
OAZ1	28.7522	6.63646	8.50555e-182	7.59161e-179	0.996957	178.12	Upregulation	0.663646
IFNGR2	28.7058	2.08597	3.22771e-181	2.81389e-178	0.799648	177.551	Upregulation	0.208597
S100A10	28.4777	10.3545	2.2124e-178	1.88491e-175	0.987028	174.725	Upregulation	1.03545
TXN	27.9589	1.96198	5.13849e-172	4.18754e-169	0.779789	168.378	Upregulation	0.196198
COX8A	27.8966	2.35633	2.93474e-171	2.34074e-168	0.938341	167.631	Upregulation	0.235633
PGD	27.8431	3.03954	1.30481e-170	1.01903e-167	0.879084	166.992	Upregulation	0.303954
SULT1A1	27.6991	1.78035	7.16202e-169	5.47924e-166	0.767136	165.261	Upregulation	0.178035
S100A11	27.638	9.07012	3.89069e-168	2.917e-165	0.994234	164.535	Upregulation	0.907012
ID2	27.4466	2.41416	7.6251e-166	5.49696e-163	0.588565	162.26	Upregulation	0.241416
ACTG1	27.4452	10.7498	7.93601e-166	5.61315e-163	0.984785	162.251	Upregulation	1.07498
MYL12A	27.1728	2.83096	1.36213e-162	9.45595e-160	0.907111	159.024	Upregulation	0.283096
H1-10	27.1085	2.60188	7.82759e-162	5.33514e-159	0.775464	158.273	Upregulation	0.260188
MYL6	26.8956	5.86702	2.46955e-159	1.59614e-156	0.993914	155.797	Upregulation	0.586702
NDUFB9	26.7404	2.00799	1.59498e-157	9.96515e-155	0.802851	154.002	Upregulation	0.200799
H3-3A	26.6153	7.30213	4.51711e-156	2.77595e-153	0.997438	152.557	Upregulation	0.730213
UBE2J1	26.4822	1.70764	1.55324e-154	9.39134e-152	0.59337	151.027	Upregulation	0.170764
COX6C	26.4165	1.80811	8.85932e-154	5.27158e-151	0.842889	150.278	Upregulation	0.180811
PLP2	26.3509	2.50713	5.00768e-153	2.93317e-150	0.845612	149.533	Upregulation	0.250713
UQCRH	26.2085	2.25851	2.12396e-151	1.22494e-148	0.888053	147.912	Upregulation	0.225851
SNX3	26.1868	1.88957	3.75441e-151	2.13245e-148	0.789398	147.671	Upregulation	0.188957
METRNL	26.0408	1.79411	1.7092e-149	9.28593e-147	0.528988	146.032	Upregulation	0.179411
RAB5IF	26.0019	1.78483	4.70792e-149	2.52123e-146	0.758008	145.598	Upregulation	0.178483
PFN1	25.8884	8.13733	8.99701e-148	4.75029e-145	0.995836	144.323	Upregulation	0.813733
SPI1	25.8176	3.53947	5.62818e-147	2.93033e-144	0.970372	143.533	Upregulation	0.353947
MAFB	25.7938	2.17001	1.04166e-146	5.34916e-144	0.586483	143.272	Upregulation	0.217001
MYL12B	25.7508	1.9832	3.15768e-146	1.58508e-143	0.871397	142.8	Upregulation	0.19832
ACTB	25.7506	42.839	3.17127e-146	1.58508e-143	1	142.8	Upregulation	4.2839
TSPO	25.5945	5.35441	1.75468e-144	8.65498e-142	0.990871	141.063	Upregulation	0.535441
FOLR3	25.5364	2.84747	7.78461e-144	3.78989e-141	0.514254	140.421	Upregulation	0.284747
CSTA	25.4185	2.47494	1.57519e-142	7.57042e-140	0.950512	139.121	Upregulation	0.247494
TALDO1	25.3709	3.45876	5.28413e-142	2.50742e-139	0.964126	138.601	Upregulation	0.345876
CD63	25.3573	3.02931	7.46296e-142	3.45388e-139	0.775304	138.462	Upregulation	0.302931
ADAMTS2	25.282	7.3166	5.04374e-141	2.30579e-138	0.288437	137.637	Upregulation	0.73166
LAMTOR1	25.2564	1.91125	9.63385e-141	4.35114e-138	0.871076	137.361	Upregulation	0.191125
BCL2A1	25.2531	2.14671	1.04828e-140	4.67819e-138	0.486227	137.33	Upregulation	0.214671
LDHA	25.2465	2.10629	1.23817e-140	5.46062e-138	0.702274	137.263	Upregulation	0.210629
NDUFA4	25.2321	1.94741	1.77905e-140	7.75481e-138	0.817265	137.11	Upregulation	0.194741
PSMB3	24.9026	1.5712	6.97012e-137	2.96919e-134	0.843049	133.527	Upregulation	0.15712
H3-3B	24.7482	4.19993	3.23878e-135	1.34903e-132	0.983664	131.87	Upregulation	0.419993
COTL1	24.7387	5.1329	4.09807e-135	1.68818e-132	0.992793	131.773	Upregulation	0.51329
RBM3	24.7206	2.11315	6.41899e-135	2.61553e-132	0.86435	131.582	Upregulation	0.211315
TRAPPC1	24.4598	1.67997	3.95631e-132	1.57777e-129	0.782191	128.802	Upregulation	0.167997
SAT1	24.2039	5.75497	2.02288e-129	7.9823e-127	0.978539	126.098	Upregulation	0.575498
PPDPF	24.1594	1.55738	5.94115e-129	2.31996e-126	0.810058	125.635	Upregulation	0.155738
PLAC8	24.1219	2.61422	1.47181e-128	5.688e-126	0.464766	125.245	Upregulation	0.261422
HLA-C	24.0011	8.37879	2.70541e-127	1.03487e-124	0.996477	123.985	Upregulation	0.837879
ATP5MG	23.6133	1.89268	2.81294e-123	1.05449e-120	0.939622	119.977	Upregulation	0.189268
UBL5	23.5227	1.65842	2.38733e-122	8.86076e-120	0.924568	119.053	Upregulation	0.165842
TMA7	23.4011	2.19489	4.1601e-121	1.49952e-118	0.967168	117.824	Upregulation	0.219489
ARF1	23.225	1.89216	2.54418e-119	8.99752e-117	0.800448	116.046	Upregulation	0.189216
H2AJ	23.1924	1.80202	5.42641e-119	1.90112e-116	0.601377	115.721	Upregulation	0.180202
HMGN2	23.1667	1.85575	9.86517e-119	3.42422e-116	0.855381	115.465	Upregulation	0.185575
PKM	23.1159	3.0321	3.20638e-118	1.10273e-115	0.913357	114.958	Upregulation	0.30321
ATP6V1G1	23.089	1.50119	5.96799e-118	2.03384e-115	0.825272	114.692	Upregulation	0.150119
RNASE2	23.0769	2.43111	7.89423e-118	2.66604e-115	0.44827	114.574	Upregulation	0.243111
CNBP	23.0214	1.75254	2.84362e-117	9.51776e-115	0.877162	114.021	Upregulation	0.175254
GLIPR2	22.9414	1.44251	1.7972e-116	5.96208e-114	0.775945	113.225	Upregulation	0.144251
COX6B1	22.7436	1.94662	1.66036e-114	5.45982e-112	0.951153	111.263	Upregulation	0.194662
RNF7	22.7326	1.40148	2.13411e-114	6.95664e-112	0.684817	111.158	Upregulation	0.140148
TAF10	22.4989	1.53065	4.25677e-112	1.37563e-109	0.783792	108.861	Upregulation	0.153065
CAPNS1	22.4745	1.43888	7.3697e-112	2.36126e-109	0.809257	108.627	Upregulation	0.143888
UBE2D3	22.2691	1.5931	7.37005e-110	2.34137e-107	0.824311	106.631	Upregulation	0.15931
PGAM1	22.2402	2.05098	1.40412e-109	4.42321e-107	0.778668	106.354	Upregulation	0.205098
COX5B	22.2312	1.91639	1.71416e-109	5.35489e-107	0.928732	106.271	Upregulation	0.191639
SOCS3	22.1237	2.98763	1.86983e-108	5.74544e-106	0.321909	105.241	Upregulation	0.298763
SRGN	22.0534	4.20098	8.85315e-108	2.69819e-105	0.980621	104.569	Upregulation	0.420098
MAP3K8	22.0163	1.86978	2.01192e-107	6.08231e-105	0.444587	104.216	Upregulation	0.186978
COX7C	21.9359	2.10786	1.18055e-106	3.54042e-104	0.946829	103.451	Upregulation	0.210786
PYCARD	21.8938	2.38974	2.9764e-106	8.85527e-104	0.936579	103.053	Upregulation	0.238974
DBI	21.869	1.63997	5.12305e-106	1.51219e-103	0.774984	102.82	Upregulation	0.163997
RHOG	21.8175	1.87637	1.58391e-105	4.60281e-103	0.858104	102.337	Upregulation	0.187637
PGK1	21.7765	1.6847	3.87245e-105	1.11667e-102	0.816944	101.952	Upregulation	0.16847
MAP1LC3B	21.763	1.52677	5.20107e-105	1.48834e-102	0.672325	101.827	Upregulation	0.152677
UQCR11	21.7	1.5475	2.05292e-104	5.83013e-102	0.950192	101.234	Upregulation	0.15475
EIF1	21.6824	6.34005	3.00772e-104	8.47747e-102	0.994074	101.072	Upregulation	0.634005
PRDX5	21.6361	1.44325	8.21743e-104	2.28183e-101	0.765535	100.642	Upregulation	0.144325
ANXA1	21.6257	3.67038	1.02918e-103	2.83682e-101	0.928732	100.547	Upregulation	0.367038
ACSL1	21.5928	1.95771	2.1008e-103	5.74837e-101	0.459001	100.24	Upregulation	0.195771
ARPC3	21.5666	3.74921	3.70047e-103	1.00521e-100	0.983344	99.9977	Upregulation	0.374921
ATP5MK	21.5545	1.35644	4.80114e-103	1.29482e-100	0.825913	99.8878	Upregulation	0.135644
C4orf3	21.551	1.25708	5.18366e-103	1.388e-100	0.762812	99.8576	Upregulation	0.125708
TXNIP	21.5205	3.11833	1.00133e-102	2.66219e-100	0.960442	99.5748	Upregulation	0.311833
PER1	21.4713	1.504	2.88644e-102	7.56671e-100	0.490871	99.1211	Upregulation	0.1504
ZYX	21.3774	2.10781	2.16902e-101	5.56917e-99	0.907591	98.2542	Upregulation	0.210781
GNG10	21.3366	1.59154	5.19312e-101	1.32432e-98	0.470532	97.878	Upregulation	0.159154
SERPINB1	21.3163	3.31262	8.01781e-101	2.03083e-98	0.889974	97.6923	Upregulation	0.331262
CHCHD2	21.2457	1.71222	3.60969e-100	9.02109e-98	0.897982	97.0447	Upregulation	0.171222
GNB2	21.0677	1.64434	1.57328e-98	3.9058e-96	0.905189	95.4083	Upregulation	0.164434
ATP5F1E	20.9977	4.19072	6.88426e-98	1.69783e-95	0.997918	94.7701	Upregulation	0.419072
MT1X	20.948	1.8351	1.95488e-97	4.7586e-95	0.435778	94.3225	Upregulation	0.18351
ZFAS1	20.8232	1.51432	2.67005e-96	6.45755e-94	0.851057	93.1899	Upregulation	0.151432
GLUL	20.81	1.99209	3.5105e-96	8.43577e-94	0.650545	93.0739	Upregulation	0.199209
CLIC1	20.6688	3.15422	6.60943e-95	1.56815e-92	0.962204	91.8046	Upregulation	0.315422
COX7A2	20.6052	1.31889	2.46532e-94	5.81243e-92	0.820468	91.2356	Upregulation	0.131889
SOD2	20.5648	1.62452	5.66832e-94	1.32805e-91	0.811659	90.8768	Upregulation	0.162452
SUMO2	20.5463	1.49252	8.31288e-94	1.93556e-91	0.853139	90.7132	Upregulation	0.149252
PIM1	20.4941	1.88225	2.42797e-93	5.61836e-91	0.377002	90.2504	Upregulation	0.188225
SEC61B	20.4891	1.41594	2.69355e-93	6.19466e-91	0.815183	90.208	Upregulation	0.141594
CLU	20.4102	5.58583	1.35817e-92	3.10449e-90	0.247918	89.508	Upregulation	0.558583
NAA38	20.3755	1.26384	2.76118e-92	6.23543e-90	0.72918	89.2051	Upregulation	0.126384
NINJ1	20.3723	1.28351	2.94353e-92	6.60743e-90	0.684978	89.18	Upregulation	0.128351
ATP5MJ	20.2966	1.52828	1.37934e-91	3.07781e-89	0.913517	88.5118	Upregulation	0.152828
BTF3	20.2877	2.75145	1.65058e-91	3.66127e-89	0.954356	88.4364	Upregulation	0.275145
JDP2	20.2157	1.8164	7.12794e-91	1.57179e-88	0.461563	87.8036	Upregulation	0.18164
COX6A1	20.1786	1.46461	1.50993e-90	3.31011e-88	0.893338	87.4802	Upregulation	0.146461
C20orf27	20.1582	1.48439	2.27974e-90	4.96864e-88	0.662396	87.3038	Upregulation	0.148439
RILPL2	20.09	1.25718	9.02477e-90	1.95556e-87	0.743113	86.7087	Upregulation	0.125718
NACA	20.0552	4.20658	1.81946e-89	3.91989e-87	0.990711	86.4067	Upregulation	0.420658
POMP	20.0548	1.26182	1.83457e-89	3.92986e-87	0.676169	86.4056	Upregulation	0.126182
CALM2	19.9278	2.89719	2.33806e-88	4.97994e-86	0.941063	85.3028	Upregulation	0.289719
VSIR	19.8854	2.13718	5.44466e-88	1.15313e-85	0.912556	84.9381	Upregulation	0.213718
OST4	19.7852	1.44178	3.99285e-87	8.362e-85	0.902947	84.0777	Upregulation	0.144178
NDUFS5	19.7703	1.49573	5.36026e-87	1.11633e-84	0.788117	83.9522	Upregulation	0.149573
C1orf43	19.6605	1.34019	4.7023e-86	9.73895e-84	0.580237	83.0115	Upregulation	0.134019
HMGB2	19.6248	2.32737	9.50152e-86	1.95705e-83	0.664798	82.7084	Upregulation	0.232737
ALDOA	19.5664	3.41283	2.99269e-85	6.06416e-83	0.925208	82.2172	Upregulation	0.341283
ROMO1	19.5303	1.0927	6.06998e-85	1.21682e-82	0.796765	81.9148	Upregulation	0.10927
ENSG00000262202	19.4998	1.51439	1.10152e-84	2.19642e-82	0.55253	81.6583	Upregulation	0.151439
SLC25A3	19.398	1.60839	8.025e-84	1.59171e-81	0.824151	80.7981	Upregulation	0.160839
IL1R2	19.3969	10.4759	8.19391e-84	1.61666e-81	0.228059	80.7914	Upregulation	1.04759
RAC2	19.353	1.56166	1.92436e-83	3.75721e-81	0.800929	80.4251	Upregulation	0.156166
SMDT1	19.3312	1.1036	2.93234e-83	5.69558e-81	0.772902	80.2445	Upregulation	0.11036
ENO1	19.1559	2.06207	8.64587e-82	1.66209e-79	0.894138	78.7793	Upregulation	0.206207
POLR1D	19.1409	1.2197	1.15213e-81	2.19238e-79	0.693306	78.6591	Upregulation	0.12197
KLF10	19.1337	1.3115	1.32296e-81	2.50474e-79	0.684177	78.6012	Upregulation	0.13115
TMSB4X	19.1246	16.3461	1.57656e-81	2.96988e-79	0.99968	78.5273	Upregulation	1.63461
NCF1	19.112	2.41935	2.00723e-81	3.76224e-79	0.94795	78.4246	Upregulation	0.241935
ATP5PB	19.0748	1.24957	4.08978e-81	7.58978e-79	0.761051	78.1198	Upregulation	0.124957
DYSF	18.9867	1.75938	2.19671e-80	4.05655e-78	0.406791	77.3918	Upregulation	0.175938
GABARAP	18.9768	3.31275	2.65492e-80	4.87867e-78	0.98975	77.3117	Upregulation	0.331275
ATP6V0E1	18.9072	1.64949	9.95464e-80	1.82034e-77	0.818386	76.7398	Upregulation	0.164949
CALM3	18.8633	1.19633	2.28482e-79	4.15782e-77	0.728059	76.3811	Upregulation	0.119633
CSTB	18.752	1.44459	1.86361e-78	3.37493e-76	0.816464	75.4717	Upregulation	0.144459
ATP5MF	18.7362	1.3197	2.5114e-78	4.52619e-76	0.862268	75.3443	Upregulation	0.13197
FAU	18.7227	5.45286	3.23141e-78	5.79597e-76	0.999039	75.2369	Upregulation	0.545286
HEBP2	18.6678	1.12794	9.04481e-78	1.61459e-75	0.81214	74.7919	Upregulation	0.112794
RAB31	18.5909	1.27975	3.80593e-77	6.76174e-75	0.788597	74.1699	Upregulation	0.127975
CIAO2A	18.5458	1.11115	8.82173e-77	1.55991e-74	0.610186	73.8069	Upregulation	0.111115
GYG1	18.5276	1.41554	1.23609e-76	2.17545e-74	0.456598	73.6625	Upregulation	0.141554
PSMB6	18.511	1.19458	1.68314e-76	2.9484e-74	0.667521	73.5304	Upregulation	0.119458
EFHD2	18.4234	1.65856	8.52216e-76	1.47903e-73	0.915439	72.83	Upregulation	0.165856
SRSF9	18.3908	1.26297	1.55575e-75	2.66303e-73	0.73991	72.5746	Upregulation	0.126297
RAB7A	18.331	1.25313	4.68015e-75	7.97476e-73	0.694587	72.0983	Upregulation	0.125313
CALM1	18.2747	1.61042	1.31547e-74	2.22131e-72	0.906951	71.6534	Upregulation	0.161042
PRDX2	18.2366	1.8448	2.64494e-74	4.44622e-72	0.332159	71.352	Upregulation	0.18448
SRP14	18.2233	1.56965	3.36913e-74	5.63832e-72	0.915599	71.2489	Upregulation	0.156965
PSMA6	18.1749	1.19244	8.15852e-74	1.35928e-71	0.594971	70.8667	Upregulation	0.119244
ARPC2	18.1634	2.3254	1.00536e-73	1.6676e-71	0.966528	70.7779	Upregulation	0.23254
COX7A2L	18.1566	1.1992	1.13811e-73	1.87949e-71	0.657431	70.726	Upregulation	0.11992
VDAC2	18.1048	1.22321	2.92003e-73	4.80102e-71	0.571589	70.3187	Upregulation	0.122321
TKT	18.0174	3.66713	1.42317e-72	2.3297e-70	0.972133	69.6327	Upregulation	0.366713
ANXA2	18.0086	2.85959	1.66751e-72	2.71782e-70	0.919122	69.5658	Upregulation	0.285959
PSMB1	17.8719	1.10755	1.95332e-71	3.15622e-69	0.712844	68.5008	Upregulation	0.110755
ASGR2	17.8627	2.02127	2.30269e-71	3.70476e-69	0.407271	68.4312	Upregulation	0.202127
PRDX3	17.8577	1.24336	2.51665e-71	4.0317e-69	0.584081	68.3945	Upregulation	0.124336
HOTAIRM1	17.8447	1.19291	3.17756e-71	5.06881e-69	0.4787	68.2951	Upregulation	0.119291
ETS2	17.8398	1.57881	3.46763e-71	5.50809e-69	0.383408	68.259	Upregulation	0.157881
FKBP5	17.7847	2.52193	9.29328e-71	1.46377e-68	0.459481	67.8345	Upregulation	0.252193
LAPTM5	17.778	3.09077	1.04565e-70	1.64009e-68	0.974536	67.7851	Upregulation	0.309077
LTA4H	17.7614	1.93589	1.40743e-70	2.19835e-68	0.835522	67.6579	Upregulation	0.193589
HINT1	17.7208	1.21189	2.89898e-70	4.5093e-68	0.819347	67.3459	Upregulation	0.121189
MSRB1	17.6768	1.11187	6.33143e-70	9.8077e-68	0.619955	67.0084	Upregulation	0.111187
TCN2	17.6488	2.6273	1.03917e-69	1.59001e-67	0.257367	66.7986	Upregulation	0.26273
TMEM167A	17.6362	1.1187	1.29967e-69	1.98052e-67	0.641896	66.7032	Upregulation	0.11187
KLF9	17.608	2.22256	2.13913e-69	3.23345e-67	0.285554	66.4903	Upregulation	0.222256
TAGLN2	17.5827	2.5697	3.34468e-69	5.01528e-67	0.893338	66.2997	Upregulation	0.25697
MT1F	17.5789	2.20368	3.5716e-69	5.33421e-67	0.288117	66.2729	Upregulation	0.220368
EIF3F	17.5439	1.25557	6.62015e-69	9.848e-67	0.82271	66.0067	Upregulation	0.125557
MACROH2A1	17.4866	1.67677	1.81302e-68	2.67577e-66	0.835842	65.5726	Upregulation	0.167677
H1-4	17.464	1.63102	2.69252e-68	3.92741e-66	0.496957	65.4059	Upregulation	0.163102
LAMTOR4	17.4596	1.27291	2.91085e-68	4.22942e-66	0.944106	65.3737	Upregulation	0.127291
B2M	17.4429	15.8076	3.89943e-68	5.64393e-66	0.99968	65.2484	Upregulation	1.58076
BRK1	17.4421	1.09315	3.95142e-68	5.69719e-66	0.80221	65.2443	Upregulation	0.109315
IMPA2	17.4189	1.19378	5.93265e-68	8.52097e-66	0.508008	65.0695	Upregulation	0.119378
MXD1	17.4135	1.27874	6.52138e-68	9.3308e-66	0.457079	65.0301	Upregulation	0.127874
FKBP1A	17.4065	1.39921	7.36239e-68	1.04941e-65	0.866592	64.9791	Upregulation	0.139921
MARCHF2	17.4012	1.43499	8.08537e-68	1.14809e-65	0.394138	64.94	Upregulation	0.143499
MBD2	17.387	1.17083	1.03585e-67	1.46531e-65	0.681775	64.8341	Upregulation	0.117083
SUMO1	17.3127	1.14503	3.77131e-67	5.31485e-65	0.512332	64.2745	Upregulation	0.114503
CREG1	17.3118	1.25705	3.83061e-67	5.37821e-65	0.621557	64.2694	Upregulation	0.125705
NDUFA1	17.2714	1.13518	7.72351e-67	1.07632e-64	0.897662	63.9681	Upregulation	0.113518
OSTF1	17.2597	1.15559	9.45724e-67	1.31305e-64	0.625881	63.8817	Upregulation	0.115559
ELOB	17.2154	1.50219	2.03625e-66	2.80636e-64	0.966047	63.5519	Upregulation	0.150219
SRI	17.1955	1.47101	2.86865e-66	3.93909e-64	0.461563	63.4046	Upregulation	0.147101
ARPC5	17.1792	1.52835	3.80312e-66	5.1972e-64	0.915599	63.2842	Upregulation	0.152835
PPP4C	17.179	1.01559	3.8126e-66	5.1972e-64	0.663677	63.2842	Upregulation	0.101559
RNF144B	17.1729	1.52124	4.23635e-66	5.75391e-64	0.40663	63.24	Upregulation	0.152124
PLBD1	17.158	3.78754	5.4734e-66	7.39061e-64	0.783792	63.1313	Upregulation	0.378754
CALHM6	17.158	1.02455	5.48081e-66	7.39061e-64	0.553331	63.1313	Upregulation	0.102455
AGTRAP	17.1475	1.313	6.5607e-66	8.81509e-64	0.840967	63.0548	Upregulation	0.1313
SAP18	17.1372	1.03927	7.83303e-66	1.04127e-63	0.680493	62.9824	Upregulation	0.103927
CTSB	17.1109	2.59579	1.23015e-65	1.6295e-63	0.847213	62.7879	Upregulation	0.259579
GNAI2	17.0967	2.10271	1.57005e-65	2.07241e-63	0.959321	62.6835	Upregulation	0.210271
SLC25A6	17.0643	2.54393	2.73431e-65	3.59653e-63	0.943946	62.4441	Upregulation	0.254393
LILRB2	17.0123	1.54989	6.65655e-65	8.69457e-63	0.815503	62.0608	Upregulation	0.154989
CD53	16.9855	1.27052	1.05128e-64	1.36365e-62	0.66672	61.8653	Upregulation	0.127052
MGST1	16.9783	1.25542	1.18899e-64	1.53696e-62	0.59401	61.8133	Upregulation	0.125542
UCP2	16.9641	1.16019	1.5145e-64	1.951e-62	0.717649	61.7097	Upregulation	0.116019
ATP6V0B	16.9465	1.48371	2.04186e-64	2.62134e-62	0.891736	61.5815	Upregulation	0.148371
HMOX1	16.9102	1.25221	3.78383e-64	4.80829e-62	0.546445	61.318	Upregulation	0.125221
UQCR10	16.909	1.06525	3.86083e-64	4.88956e-62	0.840487	61.3107	Upregulation	0.106525
LMO2	16.9041	1.10642	4.19906e-64	5.30001e-62	0.578956	61.2757	Upregulation	0.110642
ATP6V0C	16.8486	1.95406	1.075e-63	1.3523e-61	0.829276	60.8689	Upregulation	0.195406
CARHSP1	16.8394	1.32467	1.25426e-63	1.57252e-61	0.398623	60.8034	Upregulation	0.132467
IMPDH1	16.6945	1.04741	1.43806e-62	1.79098e-60	0.560058	59.7469	Upregulation	0.104741
NAMPT	16.6939	2.02558	1.45106e-62	1.80119e-60	0.761851	59.7444	Upregulation	0.202558
COX7B	16.6822	1.06922	1.76524e-62	2.18395e-60	0.782671	59.6608	Upregulation	0.106922
DAZAP2	16.6794	1.27421	1.85088e-62	2.28237e-60	0.900384	59.6416	Upregulation	0.127421
CCND3	16.5661	1.26245	1.2243e-61	1.49496e-59	0.596893	58.8254	Upregulation	0.126245
SRP9	16.5629	1.07115	1.29161e-61	1.57203e-59	0.556054	58.8035	Upregulation	0.107115
TMEM258	16.5491	1.04826	1.62502e-61	1.97142e-59	0.82335	58.7052	Upregulation	0.104826
CAPZB	16.5304	1.33031	2.21584e-61	2.67952e-59	0.851217	58.5719	Upregulation	0.133031
C1orf162	16.5239	1.77883	2.46829e-61	2.97521e-59	0.81294	58.5265	Upregulation	0.177883
APOBEC3A	16.4989	1.55914	3.7363e-61	4.48919e-59	0.415599	58.3478	Upregulation	0.155914
LCP1	16.4559	2.03989	7.61146e-61	9.05812e-59	0.959161	58.043	Upregulation	0.203989
LITAF	16.4409	1.02783	9.74878e-61	1.1565e-58	0.54148	57.9369	Upregulation	0.102783
SDCBP	16.4367	1.16921	1.04384e-60	1.2344e-58	0.831839	57.9085	Upregulation	0.116921
FPR1	16.4039	1.81717	1.79217e-60	2.11268e-58	0.82271	57.6752	Upregulation	0.181717
PPIA	16.3293	2.72447	6.10455e-60	7.15129e-58	0.941864	57.1456	Upregulation	0.272447
GPSM3	16.2949	1.2138	1.07335e-59	1.25348e-57	0.889654	56.9019	Upregulation	0.12138
TPI1	16.2618	1.30809	1.84346e-59	2.14614e-57	0.887892	56.6683	Upregulation	0.130809
SEC11A	16.2221	1.14999	3.51914e-59	4.07167e-57	0.783312	56.3902	Upregulation	0.114999
MGAT1	16.1899	1.05313	5.94369e-59	6.85573e-57	0.688981	56.1639	Upregulation	0.105313
STX10	16.1647	1.02101	8.94478e-59	1.02542e-56	0.665599	55.9891	Upregulation	0.102101
ATP5PF	16.1361	1.02785	1.42264e-58	1.62098e-56	0.693306	55.7902	Upregulation	0.102785
SHKBP1	16.1235	1.04634	1.74454e-58	1.98174e-56	0.637252	55.703	Upregulation	0.104635
SCO2	16.1038	1.15402	2.39822e-58	2.71608e-56	0.511851	55.5661	Upregulation	0.115402
LILRA5	16.0783	1.42862	3.62021e-58	4.0754e-56	0.700192	55.3898	Upregulation	0.142862
GCHFR	16.0749	1.38378	3.82546e-58	4.29357e-56	0.348975	55.3672	Upregulation	0.138378
ADM	15.9709	3.75365	2.03893e-57	2.2748e-55	0.216208	54.6431	Upregulation	0.375365
AIF1	15.9035	3.10229	5.99473e-57	6.62904e-55	0.995035	54.1785	Upregulation	0.310229
HNRNPA1	15.8939	1.69237	6.98407e-57	7.70035e-55	0.871397	54.1135	Upregulation	0.169237
RRAS	15.8449	1.50408	1.5255e-56	1.66239e-54	0.360346	53.7793	Upregulation	0.150408
COX5A	15.7906	1.10925	3.6095e-56	3.92201e-54	0.765695	53.4065	Upregulation	0.110925
MIDN	15.731	1.05526	9.26858e-56	9.92718e-54	0.556054	53.0032	Upregulation	0.105526
CDKN1A	15.7097	1.68282	1.29758e-55	1.38189e-53	0.305253	52.8595	Upregulation	0.168282
MYD88	15.5971	1.03237	7.62317e-55	8.04986e-53	0.54148	52.0942	Upregulation	0.103237
PLIN3	15.5804	1.08171	9.90099e-55	1.04258e-52	0.495996	51.9819	Upregulation	0.108171
ATP6V0D1	15.5318	1.08205	2.11479e-54	2.22064e-52	0.800448	51.6535	Upregulation	0.108205
CTSZ	15.4906	1.51119	4.01266e-54	4.20175e-52	0.860666	51.3766	Upregulation	0.151119
ATP5MC3	15.2654	1.07691	1.30038e-52	1.3429e-50	0.776746	49.872	Upregulation	0.107691
VAMP8	15.2241	1.35993	2.44754e-52	2.52063e-50	0.883728	49.5985	Upregulation	0.135993
RACK1	15.1834	3.89317	4.55415e-52	4.6773e-50	0.982063	49.33	Upregulation	0.389317
ITGAM	15.1619	1.02247	6.32285e-52	6.44089e-50	0.632767	49.1911	Upregulation	0.102247
NDUFB3	15.1495	1.08785	7.63448e-52	7.75592e-50	0.534113	49.1104	Upregulation	0.108785
BLVRB	15.1455	1.40571	8.10862e-52	8.21534e-50	0.850897	49.0854	Upregulation	0.140571
PLIN2	15.1136	1.52551	1.31653e-51	1.33026e-49	0.404869	48.8761	Upregulation	0.152551
AP3S1	15.079	1.03931	2.22761e-51	2.23878e-49	0.443466	48.65	Upregulation	0.103931
SELENOW	14.9993	1.05079	7.41821e-51	7.3763e-49	0.54212	48.1322	Upregulation	0.105079
NPL	14.9946	1.44585	7.96039e-51	7.89448e-49	0.328475	48.1027	Upregulation	0.144585
TUBB	14.9662	1.00889	1.22188e-50	1.20857e-48	0.5205	47.9177	Upregulation	0.100889
G6PD	14.9271	1.19538	2.19645e-50	2.16679e-48	0.527226	47.6642	Upregulation	0.119538
MT1E	14.9223	3.67535	2.35918e-50	2.3091e-48	0.189142	47.6366	Upregulation	0.367535
COPE	14.8711	1.01544	5.07548e-50	4.9164e-48	0.747918	47.3084	Upregulation	0.101544
SAMSN1	14.8537	1.7182	6.58567e-50	6.36281e-48	0.310218	47.1964	Upregulation	0.17182
CLEC2B	14.8315	1.09519	9.16473e-50	8.78666e-48	0.441864	47.0562	Upregulation	0.109519
ARRB2	14.8159	1.2322	1.15656e-49	1.10602e-47	0.870756	46.9562	Upregulation	0.12322
NME4	14.7485	1.59406	3.14459e-49	2.99952e-47	0.296124	46.5229	Upregulation	0.159406
H2AZ1	14.7263	1.00462	4.36978e-49	4.13661e-47	0.717008	46.3834	Upregulation	0.100462
SAP30	14.6904	2.13018	7.43107e-49	7.01684e-47	0.379244	46.1539	Upregulation	0.213018
GASK1B	14.6474	1.1447	1.39997e-48	1.3153e-46	0.44779	45.881	Upregulation	0.11447
HNRNPC	14.589	1.01654	3.30083e-48	3.08574e-46	0.751441	45.5106	Upregulation	0.101654
PLD3	14.5743	1.05205	4.0932e-48	3.81696e-46	0.586643	45.4183	Upregulation	0.105205
ADIPOR1	14.5208	1.0733	8.94546e-48	8.27996e-46	0.462684	45.082	Upregulation	0.10733
AGFG1	14.4239	1.15731	3.6583e-47	3.34485e-45	0.523543	44.4756	Upregulation	0.115731
PDK4	14.3443	2.56013	1.15645e-46	1.05223e-44	0.211563	43.9779	Upregulation	0.256013
GBP2	14.3322	1.19291	1.3771e-46	1.24996e-44	0.446188	43.9031	Upregulation	0.119291
IER5L	14.1559	1.38284	1.71819e-45	1.52992e-43	0.3123	42.8153	Upregulation	0.138284
SLC25A5	14.132	1.08684	2.41065e-45	2.14142e-43	0.810218	42.6693	Upregulation	0.108684
CD163	14.1305	2.73421	2.46293e-45	2.18269e-43	0.484785	42.661	Upregulation	0.273421
AGPAT2	14.0977	1.03064	3.9239e-45	3.44485e-43	0.457079	42.4628	Upregulation	0.103064
EEF1B2	14.0206	1.73871	1.16665e-44	1.01003e-42	0.919923	41.9957	Upregulation	0.173871
NFIL3	13.9675	1.56383	2.46122e-44	2.10648e-42	0.28107	41.6764	Upregulation	0.156383
YWHAZ	13.9229	1.10809	4.59672e-44	3.88102e-42	0.861467	41.4111	Upregulation	0.110809
SERP1	13.8149	1.31569	2.07307e-43	1.71552e-41	0.934657	40.7656	Upregulation	0.131569
ARL8A	13.7074	1.03437	9.16923e-43	7.4886e-41	0.426009	40.1256	Upregulation	0.103437
H1-2	13.7009	1.82878	1.00249e-42	8.16966e-41	0.263933	40.0878	Upregulation	0.182878
BLOC1S1	13.6891	1.06997	1.17943e-42	9.59075e-41	0.413997	40.0181	Upregulation	0.106997
SMIM3	13.6404	1.68234	2.30395e-42	1.86138e-40	0.264574	39.7302	Upregulation	0.168234
ALDH2	13.6148	1.12998	3.27033e-42	2.63079e-40	0.741672	39.5799	Upregulation	0.112998
TYMP	13.5997	2.17225	4.01836e-42	3.21872e-40	0.969411	39.4923	Upregulation	0.217225
TIMP1	13.59	1.44116	4.58914e-42	3.66809e-40	0.793562	39.4356	Upregulation	0.144116
FAM107B	13.576	1.0056	5.55971e-42	4.42498e-40	0.467329	39.3541	Upregulation	0.10056
NUP214	13.5584	1.0174	7.06202e-42	5.60877e-40	0.751281	39.2511	Upregulation	0.10174
TMEM230	13.5197	1.02343	1.1971e-41	9.46741e-40	0.433857	39.0238	Upregulation	0.102343
PLAAT3	13.4379	1.29482	3.62709e-41	2.8625e-39	0.335522	38.5433	Upregulation	0.129482
SNHG7	13.4336	1.02994	3.84011e-41	3.02424e-39	0.456438	38.5194	Upregulation	0.102994
ST14	13.4311	2.03409	3.97519e-41	3.12407e-39	0.227739	38.5053	Upregulation	0.203409
HIGD2A	13.4152	1.04826	4.92832e-41	3.85695e-39	0.886611	38.4138	Upregulation	0.104826
GSR	13.3059	1.27413	2.13925e-40	1.64332e-38	0.355701	37.7843	Upregulation	0.127413
CAP1	13.2096	1.13173	7.7215e-40	5.88325e-38	0.856983	37.2304	Upregulation	0.113173
FCER1G	13.1405	3.94433	1.9305e-39	1.46496e-37	0.983985	36.8342	Upregulation	0.394433
FLT3	13.0832	2.5995	4.10885e-39	3.09294e-37	0.196028	36.5096	Upregulation	0.25995
GCA	13.0659	1.59466	5.15953e-39	3.8683e-37	0.714446	36.4125	Upregulation	0.159466
NUCB1	12.9877	1.02682	1.4359e-38	1.0744e-36	0.546284	35.9688	Upregulation	0.102682
TPT1	12.9746	8.42921	1.70441e-38	1.26271e-36	0.99952	35.8987	Upregulation	0.842921
MSN	12.928	1.09474	3.12854e-38	2.2951e-36	0.830237	35.6392	Upregulation	0.109474
CITED4	12.9136	1.10557	3.77034e-38	2.75514e-36	0.384689	35.5599	Upregulation	0.110557
RHOU	12.913	1.4158	3.80108e-38	2.7722e-36	0.274023	35.5572	Upregulation	0.14158
COX4I1	12.8098	2.28344	1.44443e-37	1.04532e-35	0.986387	34.9808	Upregulation	0.228344
GLRX	12.7617	1.07667	2.68161e-37	1.90389e-35	0.809577	34.7204	Upregulation	0.107667
PCBP1	12.7428	1.21039	3.41892e-37	2.41821e-35	0.871717	34.6165	Upregulation	0.121039
ATP5F1B	12.7329	1.03704	3.87922e-37	2.73346e-35	0.767136	34.5633	Upregulation	0.103704
IRF1	12.6907	1.26718	6.66082e-37	4.66718e-35	0.778828	34.3309	Upregulation	0.126718
HAUS4	12.651	1.11173	1.10472e-36	7.71184e-35	0.338245	34.1128	Upregulation	0.111173
CORO1A	12.6464	1.85986	1.17073e-36	8.14236e-35	0.960442	34.0892	Upregulation	0.185986
ATP5MC2	12.625	1.89851	1.53746e-36	1.06534e-34	0.974856	33.9725	Upregulation	0.189851
ZFPM1	12.6057	1.49632	1.96436e-36	1.35613e-34	0.245195	33.8677	Upregulation	0.149632
GSTM1	12.5809	2.62426	2.68927e-36	1.84301e-34	0.172646	33.7345	Upregulation	0.262426
MSRB2	12.3806	1.05215	3.32801e-35	2.21593e-33	0.367393	32.6544	Upregulation	0.105215
CNIH4	12.1006	1.21942	1.04818e-33	6.79812e-32	0.390455	31.1676	Upregulation	0.121942
MCEMP1	11.9449	1.43756	6.90009e-33	4.34e-31	0.408873	30.3625	Upregulation	0.143756
ALOX5AP	11.9221	1.65585	9.07922e-33	5.6537e-31	0.4582	30.2477	Upregulation	0.165585
EHD1	11.8409	1.18334	2.39772e-32	1.47834e-30	0.282511	29.8302	Upregulation	0.118334
TPM3	11.8375	1.6439	2.49873e-32	1.53809e-30	0.954036	29.813	Upregulation	0.16439
CSGALNACT2	11.7769	1.0034	5.13412e-32	3.13969e-30	0.436899	29.5031	Upregulation	0.100341
NEAT1	11.7549	4.23641	6.66657e-32	4.07019e-30	0.987028	29.3904	Upregulation	0.423641
IFNGR1	11.7274	1.04857	9.22214e-32	5.62131e-30	0.473575	29.2502	Upregulation	0.104857
CBWD1	11.639	1.01725	2.6097e-31	1.56528e-29	0.304612	28.8054	Upregulation	0.101725
NKG7	11.6076	2.35926	3.76975e-31	2.25026e-29	0.225977	28.6478	Upregulation	0.235926
EMP3	11.5821	1.32033	5.0773e-31	3.02596e-29	0.956598	28.5191	Upregulation	0.132033
MS4A4A	11.2928	3.08626	1.42391e-29	8.31436e-28	0.163197	27.0802	Upregulation	0.308626
PFKFB3	11.2475	1.75346	2.38193e-29	1.38651e-27	0.198751	26.8581	Upregulation	0.175346
PSMA7	11.1758	1.05914	5.35413e-29	3.09738e-27	0.834881	26.509	Upregulation	0.105914
ARL4A	11.1417	1.39755	7.85886e-29	4.53937e-27	0.289558	26.343	Upregulation	0.139755
EEF1A1	11.113	10.0578	1.08414e-28	6.18588e-27	0.99952	26.2086	Upregulation	1.00578
RAB13	11.0597	1.89046	1.96829e-28	1.1129e-26	0.194587	25.9535	Upregulation	0.189046
ARPC1B	10.9823	1.61693	4.64704e-28	2.56938e-26	0.944266	25.5902	Upregulation	0.161693
ITGB1BP1	10.9727	1.00454	5.17289e-28	2.84752e-26	0.303171	25.5455	Upregulation	0.100454
SELL	10.868	1.26644	1.63827e-27	8.83654e-26	0.709001	25.0537	Upregulation	0.126644
CBX6	10.8662	1.05334	1.67079e-27	8.99896e-26	0.297245	25.0458	Upregulation	0.105334
MGAT4A	10.7633	1.14922	5.13253e-27	2.733e-25	0.245195	24.5634	Upregulation	0.114922
UBA52	10.7177	2.23133	8.40603e-27	4.4508e-25	0.992633	24.3516	Upregulation	0.223133
ASPH	10.5398	1.41514	5.65923e-26	2.92214e-24	0.240711	23.5343	Upregulation	0.141514
RAB20	10.4244	1.25535	1.919e-25	9.76085e-24	0.226938	23.0105	Upregulation	0.125535
BFAR	10.4018	1.05035	2.43251e-25	1.23393e-23	0.27066	22.9087	Upregulation	0.105035
HBP1	10.3862	1.03372	2.86448e-25	1.44329e-23	0.28091	22.8406	Upregulation	0.103372
PTGER2	10.3582	1.04595	3.83936e-25	1.92415e-23	0.293242	22.7158	Upregulation	0.104595
LGALS3	10.3316	1.23087	5.0698e-25	2.52728e-23	0.897982	22.5973	Upregulation	0.123087
GRPEL1	10.3092	1.0106	6.40036e-25	3.15283e-23	0.286195	22.5013	Upregulation	0.10106
EIF3K	10.2803	1.09869	8.64864e-25	4.25475e-23	0.930493	22.3711	Upregulation	0.109869
POLR2K	10.2421	1.01185	1.28455e-24	6.26188e-23	0.274824	22.2033	Upregulation	0.101185
HLA-A	10.2364	1.94205	1.36233e-24	6.62381e-23	0.98943	22.1789	Upregulation	0.194205
DSC2	10.0823	1.24484	6.61336e-24	3.11451e-22	0.220532	21.5066	Upregulation	0.124484
HP	9.95895	2.17064	2.30479e-23	1.05882e-21	0.171845	20.9752	Upregulation	0.217064
IGFBP7	9.84696	1.09447	7.06517e-23	3.20256e-21	0.299327	20.4945	Upregulation	0.109447
H1-0	9.80893	1.51946	1.03056e-22	4.64894e-21	0.199071	20.3326	Upregulation	0.151946
STOM	9.6078	1.53168	7.41125e-22	3.23806e-20	0.196509	19.4897	Upregulation	0.153168
CD99	9.58311	1.14562	9.41679e-22	4.08573e-20	0.789878	19.3887	Upregulation	0.114562
PCBD1	9.51322	1.23853	1.84855e-21	7.92867e-20	0.214446	19.1008	Upregulation	0.123853
GATD3A	9.4745	2.84276	2.68033e-21	1.14309e-19	0.127162	18.9419	Upregulation	0.284276
UBTD1	9.34687	1.2902	9.02788e-21	3.77289e-19	0.204516	18.4233	Upregulation	0.12902
TPST1	9.34182	5.11683	9.46916e-21	3.9485e-19	0.110026	18.4036	Upregulation	0.511683
YBX1	9.27362	1.07104	1.79938e-20	7.44519e-19	0.890455	18.1281	Upregulation	0.107104
MMP25	9.14438	2.05556	5.99711e-20	2.44097e-18	0.155509	17.6124	Upregulation	0.205556
AP1S1	9.12291	1.28416	7.31321e-20	2.96379e-18	0.198591	17.5282	Upregulation	0.128416
FGR	9.07031	1.03074	1.18683e-19	4.75329e-18	0.845291	17.323	Upregulation	0.103074
DBNDD2	8.98242	1.8279	2.64871e-19	1.04408e-17	0.159353	16.9813	Upregulation	0.18279
CCDC71L	8.89869	1.49111	5.65099e-19	2.19978e-17	0.164158	16.6576	Upregulation	0.149111
SIGLEC14	8.84648	2.72442	9.03213e-19	3.49059e-17	0.119955	16.4571	Upregulation	0.272442
AREG	8.83974	6.71747	9.59454e-19	3.70412e-17	0.102979	16.4313	Upregulation	0.671747
VAT1	8.82214	1.25499	1.12289e-18	4.30847e-17	0.199231	16.3657	Upregulation	0.125499
ZFAND2A	8.81099	1.02262	1.24041e-18	4.74e-17	0.228379	16.3242	Upregulation	0.102262
ENSG00000287978	8.78088	1.68998	1.62206e-18	6.16072e-17	0.150224	16.2104	Upregulation	0.168998
HLA-B	8.75408	2.73428	2.05773e-18	7.77601e-17	0.997918	16.1092	Upregulation	0.273428
NFKBIA	8.70847	1.52378	3.08005e-18	1.15462e-16	0.871236	15.9376	Upregulation	0.152378
HLX	8.46738	1.42839	2.50966e-17	9.01147e-16	0.169122	15.0452	Upregulation	0.142839
ID1	8.42817	2.0343	3.51122e-17	1.25119e-15	0.149904	14.9027	Upregulation	0.20343
TRIM7	8.37375	1.36402	5.58123e-17	1.97009e-15	0.172486	14.7055	Upregulation	0.136402
MIR181A1HG	8.34863	1.98709	6.90605e-17	2.42631e-15	0.132767	14.6151	Upregulation	0.198709
SLC35D2	8.28502	1.20215	1.18087e-16	4.11406e-15	0.190423	14.3857	Upregulation	0.120215
LINC00482	8.22352	1.80169	1.97609e-16	6.80235e-15	0.137572	14.1673	Upregulation	0.180169
HNRNPA2B1	8.13375	1.0146	4.16202e-16	1.41324e-14	0.912236	13.8498	Upregulation	0.10146
GADD45A	8.10127	1.69954	5.439e-16	1.82372e-14	0.150224	13.739	Upregulation	0.169954
ENSG00000285646	8.07325	1.46676	6.84513e-16	2.28295e-14	0.158552	13.6415	Upregulation	0.146676
FAM89A	8.02068	2.53763	1.0516e-15	3.47938e-14	0.111947	13.4585	Upregulation	0.253763
H2BC12	7.98724	1.70684	1.37996e-15	4.53379e-14	0.147502	13.3435	Upregulation	0.170684
CYSTM1	7.97999	1.0243	1.46343e-15	4.79543e-14	0.21845	13.3192	Upregulation	0.10243
MARCO	7.88736	1.37596	3.08643e-15	9.98282e-14	0.163677	13.0007	Upregulation	0.137596
PRANCR	7.78439	1.04256	7.0053e-15	2.23496e-13	0.183216	12.6507	Upregulation	0.104256
TMEM70	7.73458	1.2541	1.03742e-14	3.27963e-13	0.194106	12.4842	Upregulation	0.12541
CEACAM4	7.69779	1.259	1.38434e-14	4.33541e-13	0.223094	12.363	Upregulation	0.1259
PAG1	7.67717	1.08363	1.62643e-14	5.05975e-13	0.244395	12.2959	Upregulation	0.108363
IGLV3-19	7.64858	6.11993	2.0321e-14	6.30606e-13	0.0877643	12.2002	Upregulation	0.611993
APMAP	7.46471	1.06576	8.34861e-14	2.49175e-12	0.207239	11.6035	Upregulation	0.106576
GRN	7.36671	1.10435	1.74889e-13	5.12995e-12	0.912396	11.2899	Upregulation	0.110435
WWC3	7.29571	1.04852	2.97098e-13	8.64553e-12	0.171204	11.0632	Upregulation	0.104852
DNAJC25-GNG10	7.25327	1.97636	4.0684e-13	1.17861e-11	0.114029	10.9286	Upregulation	0.197636
IRF2BPL	7.18888	1.25275	6.53227e-13	1.86785e-11	0.155029	10.7287	Upregulation	0.125275
METTL7B	7.03198	7.94079	2.03623e-12	5.69218e-11	0.0799167	10.2447	Upregulation	0.794079
ZBTB43	7.01773	1.04776	2.25502e-12	6.27572e-11	0.182255	10.2023	Upregulation	0.104776
SERINC2	6.79763	1.43122	1.06351e-11	2.83959e-10	0.133889	9.54674	Upregulation	0.143122
FMN1	6.77979	2.37345	1.20352e-11	3.2043e-10	0.103459	9.49427	Upregulation	0.237345
THRA	6.69347	1.20078	2.17943e-11	5.72131e-10	0.14606	9.2425	Upregulation	0.120078
FLVCR2	6.64723	1.41461	2.98664e-11	7.72673e-10	0.131967	9.112	Upregulation	0.141461
VSIG4	6.64568	4.77939	3.01821e-11	7.80302e-10	0.0826393	9.10774	Upregulation	0.477939
SH2B2	6.61172	1.10443	3.79879e-11	9.78729e-10	0.155029	9.00934	Upregulation	0.110443
IGLV2-8	6.39093	6.462	1.64879e-10	4.05832e-09	0.0733504	8.39165	Upregulation	0.6462
NT5C3B	6.34212	1.83265	2.26622e-10	5.54891e-09	0.105381	8.25579	Upregulation	0.183265
MFGE8	6.287	5.06098	3.23666e-10	7.83298e-09	0.074952	8.10607	Upregulation	0.506097
ZBTB16	6.25569	1.41668	3.9575e-10	9.52824e-09	0.162236	8.02099	Upregulation	0.141668
GBP5	6.23257	1.21371	4.5883e-10	1.09975e-08	0.141736	7.9587	Upregulation	0.121371
IGKV3-11	6.21761	5.46392	5.04778e-10	1.20603e-08	0.0720692	7.91864	Upregulation	0.546392
MAOA	6.02309	7.61395	1.71116e-09	3.96453e-08	0.0685458	7.40181	Upregulation	0.761395
CASC8	5.95586	3.2097	2.58704e-09	5.91344e-08	0.0771941	7.22816	Upregulation	0.32097
PPBP	5.90651	1.15151	3.49438e-09	7.92941e-08	0.153107	7.10076	Upregulation	0.115151
LIN7A	5.88489	1.05884	3.98331e-09	9.00616e-08	0.147662	7.04546	Upregulation	0.105884
ENSG00000276345	5.82405	2.46983	5.74395e-09	1.28628e-07	0.0815183	6.89066	Upregulation	0.246983
ENSG00000259704	5.7238	1.1906	1.04167e-08	2.28358e-07	0.124439	6.64138	Upregulation	0.11906
CXCR4	5.69315	1.30643	1.24716e-08	2.7229e-07	0.176169	6.56497	Upregulation	0.130643
MYL6B	5.62642	1.48558	1.83991e-08	3.95939e-07	0.103459	6.40237	Upregulation	0.148558
ECHDC3	5.59422	1.38213	2.21611e-08	4.74174e-07	0.111467	6.32406	Upregulation	0.138213
GADD45G	5.59166	1.89973	2.24912e-08	4.80962e-07	0.088565	6.31789	Upregulation	0.189973
TNFAIP6	5.58116	2.75627	2.38923e-08	5.09471e-07	0.0842409	6.29288	Upregulation	0.275627
TSC22D3	5.57287	1.11743	2.50578e-08	5.32205e-07	0.836163	6.27392	Upregulation	0.111743
RNASE4	5.54378	1.48744	2.96013e-08	6.2446e-07	0.10378	6.2045	Upregulation	0.148744
ENSG00000270022	5.51506	1.13036	3.48658e-08	7.28547e-07	0.143177	6.13754	Upregulation	0.113036
MCTP2	5.48864	1.57983	4.05031e-08	8.40255e-07	0.100577	6.07559	Upregulation	0.157983
RNASE1	5.19583	3.771	2.03807e-07	3.96067e-06	0.0672646	5.40223	Upregulation	0.3771
ASB1	5.19458	1.10323	2.05181e-07	3.98118e-06	0.11499	5.39999	Upregulation	0.110323
BCAT1	5.12135	1.65771	3.03363e-07	5.80509e-06	0.0892056	5.23619	Upregulation	0.165771
NECTIN2	5.0941	1.2442	3.50399e-07	6.64746e-06	0.103139	5.17734	Upregulation	0.12442
IGLV2-14	5.05563	4.04135	4.28967e-07	8.06858e-06	0.0611787	5.0932	Upregulation	0.404135
CYBA	4.98951	2.09881	6.05323e-07	1.12169e-05	0.992793	4.95013	Upregulation	0.209881
GRB10	4.98605	2.6743	6.16252e-07	1.14081e-05	0.0693466	4.94279	Upregulation	0.26743
HBEGF	4.93488	1.49924	8.02017e-07	1.47162e-05	0.0946509	4.8322	Upregulation	0.149924
SLC25A25	4.91682	1.06063	8.79617e-07	1.60458e-05	0.116912	4.79464	Upregulation	0.106063
IGFBP2	4.90717	3.76138	9.24012e-07	1.68066e-05	0.060378	4.77452	Upregulation	0.376138
SLC39A8	4.86845	2.89651	1.12477e-06	2.02518e-05	0.0682255	4.69354	Upregulation	0.289651
HPGD	4.79479	3.5509	1.62842e-06	2.88219e-05	0.0602178	4.54028	Upregulation	0.35509
ICAM4	4.76765	1.60418	1.86387e-06	3.28032e-05	0.0807175	4.48408	Upregulation	0.160418
ENSG00000267364	4.75701	1.6426	1.96485e-06	3.44995e-05	0.0831198	4.46219	Upregulation	0.16426
MAFF	4.71581	2.43336	2.4075e-06	4.17825e-05	0.0659833	4.37901	Upregulation	0.243336
ENSG00000273837	4.70132	1.72025	2.58479e-06	4.4632e-05	0.0775144	4.35035	Upregulation	0.172025
CELA1	4.69426	1.9162	2.67576e-06	4.61603e-05	0.0751121	4.33573	Upregulation	0.19162
CST7	4.66933	1.78348	3.02181e-06	5.20103e-05	0.0714286	4.28391	Upregulation	0.178348
JCHAIN	4.65908	3.46915	3.1763e-06	5.45442e-05	0.0590967	4.26325	Upregulation	0.346914
FCGR2B	4.65888	1.71743	3.1794e-06	5.45725e-05	0.0808776	4.26303	Upregulation	0.171743
ITGB2	4.65693	1.66548	3.20961e-06	5.50406e-05	0.949071	4.25932	Upregulation	0.166548
PECR	4.64141	1.49775	3.46045e-06	5.91528e-05	0.0868033	4.22803	Upregulation	0.149775
FAM20A	4.63496	7.23593	3.57004e-06	6.09149e-05	0.0526906	4.21528	Upregulation	0.723593
ZNF350	4.60671	1.00333	4.09084e-06	6.93593e-05	0.111147	4.1589	Upregulation	0.100333
KCTD5	4.57636	1.18216	4.73137e-06	7.97146e-05	0.0984946	4.09846	Upregulation	0.118216
ALOX15B	4.55452	2.45269	5.2505e-06	8.78294e-05	0.071909	4.05636	Upregulation	0.245269
TMEM39A	4.54219	1.15213	5.56736e-06	9.28397e-05	0.102979	4.03227	Upregulation	0.115213
ANXA2R	4.53202	1.33277	5.84214e-06	9.72202e-05	0.0904869	4.01224	Upregulation	0.133277
CETP	4.47938	3.50932	7.48593e-06	0.000123189	0.056214	3.90943	Upregulation	0.350932
SRXN1	4.4714	1.26614	7.77087e-06	0.000127375	0.0916079	3.89492	Upregulation	0.126614
PPARG	4.42326	3.12107	9.72234e-06	0.000157435	0.0579757	3.8029	Upregulation	0.312107
TNF	4.34647	1.20688	1.38346e-05	0.000220126	0.0932095	3.65733	Upregulation	0.120688
GPER1	4.30908	2.56694	1.63938e-05	0.000259088	0.0602178	3.58655	Upregulation	0.256694
CLP1	4.30748	1.12145	1.65127e-05	0.000260747	0.0946509	3.58378	Upregulation	0.112145
CTSL	4.2881	1.15082	1.80205e-05	0.000283718	0.0956118	3.54711	Upregulation	0.115082
SMAD1	4.28044	1.20233	1.86526e-05	0.000293056	0.0896861	3.53305	Upregulation	0.120233
CAVIN3	4.24425	1.7681	2.19327e-05	0.000341159	0.077034	3.46704	Upregulation	0.17681
AMPH	4.19156	5.12782	2.77046e-05	0.000425815	0.049007	3.37078	Upregulation	0.512782
ANG	4.17067	1.09557	3.03709e-05	0.00046432	0.098975	3.33318	Upregulation	0.109557
IGKC	4.15288	3.06502	3.28311e-05	0.000499084	0.0549327	3.30183	Upregulation	0.306502
HTRA1	4.15016	2.02602	3.32246e-05	0.000504248	0.065663	3.29736	Upregulation	0.202602
HMGB3	4.13851	1.23382	3.49571e-05	0.000528049	0.0858424	3.27733	Upregulation	0.123382
NMRK1	4.12104	1.39663	3.77168e-05	0.000568512	0.0773543	3.24526	Upregulation	0.139663
TFAP2E-AS1	4.08099	1.18705	4.4845e-05	0.000668431	0.0848815	3.17494	Upregulation	0.118705
IL10RB-DT	4.0578	1.13531	4.95364e-05	0.00073369	0.0900064	3.13449	Upregulation	0.113531
DHFR	4.03125	1.23726	5.548e-05	0.000817845	0.0863229	3.08733	Upregulation	0.123726

## Sheet: Sheet 3
names	scores	logfoldchanges	pvals	pvals_adj	pct_nz_group	log(pvalue)	Signature	size
ZFP36	56.1994	9.90419	0	0	0.969064	inf	Upregulation	0.990419
KLF10	40.9225	3.3426	0	0	0.80275	inf	Upregulation	0.33426
S100A6	37.7941	24.5773	0	0	0.999736	inf	Upregulation	2.45773
VAMP5	37.8245	3.61385	0	0	0.676626	inf	Upregulation	0.361385
PFN1	38.0083	10.2661	0	0	0.997091	inf	Upregulation	1.02661
S100A8	38.285	126.45	0	0	0.999471	inf	Upregulation	12.645
BCL2A1	38.6129	3.5892	0	0	0.588842	inf	Upregulation	0.35892
H3-3B	38.6327	7.05442	0	0	0.990746	inf	Upregulation	0.705442
NAMPT	55.7465	7.05412	0	0	0.93284	inf	Upregulation	0.705412
GNG5	39.2053	3.01533	0	0	0.925568	inf	Upregulation	0.301533
GAPDH	39.5801	21.7478	0	0	0.99643	inf	Upregulation	2.17478
SERF2	39.6413	9.1441	0	0	0.997091	inf	Upregulation	0.91441
MT2A	39.9126	5.14366	0	0	0.749075	inf	Upregulation	0.514366
FTL	40.2212	58.7322	0	0	0.999868	inf	Upregulation	5.87322
GPX1	40.5418	12.4155	0	0	0.996563	inf	Upregulation	1.24155
IFNGR2	40.8719	3.32787	0	0	0.847435	inf	Upregulation	0.332787
S100A9	39.1303	130.52	0	0	0.999471	inf	Upregulation	13.052
CFL1	41.3975	9.60713	0	0	0.991671	inf	Upregulation	0.960713
EIF1	43.1568	14.644	0	0	0.998017	inf	Upregulation	1.4644
MAFB	43.2215	5.5668	0	0	0.699894	inf	Upregulation	0.55668
CDKN2D	43.3752	2.73436	0	0	0.814384	inf	Upregulation	0.273436
NFKBIA	44.1657	9.0811	0	0	0.952274	inf	Upregulation	0.90811
IFITM3	44.4836	6.31078	0	0	0.915256	inf	Upregulation	0.631078
DUSP1	45.1596	8.61485	0	0	0.986779	inf	Upregulation	0.861485
BRI3	45.9426	6.02295	0	0	0.984664	inf	Upregulation	0.602296
UBALD2	46.8616	2.83624	0	0	0.795082	inf	Upregulation	0.283624
TMSB10	47.0718	42.7497	0	0	0.999603	inf	Upregulation	4.27497
SAT1	48.7528	13.6586	0	0	0.991539	inf	Upregulation	1.36586
PIM3	50.7839	3.88441	0	0	0.711132	inf	Upregulation	0.388441
CEBPB	53.3521	4.59214	0	0	0.89688	inf	Upregulation	0.459214
SH3BGRL3	53.4499	21.8406	0	0	0.998942	inf	Upregulation	2.18406
ACTB	37.5866	55.5853	0	3.92428e-306	0.999736	305.406	Upregulation	5.55853
UBE2J1	37.0188	2.44147	5.71261e-300	6.11853e-297	0.663009	296.213	Upregulation	0.244147
BCL3	36.9907	2.57128	1.61394e-299	1.68061e-296	0.629164	295.775	Upregulation	0.257128
GABARAP	36.8579	7.55663	2.18562e-297	2.21439e-294	0.990613	293.655	Upregulation	0.755663
FAU	36.5053	11.5883	9.14166e-292	9.01825e-289	0.999603	288.045	Upregulation	1.15883
GMFG	35.5057	3.04817	4.01101e-276	3.75902e-273	0.96166	272.425	Upregulation	0.304817
ACTG1	35.4918	11.1085	6.56614e-276	6.00354e-273	0.983342	272.222	Upregulation	1.11085
RHOA	35.4168	4.49341	9.42863e-275	8.4155e-272	0.972369	271.075	Upregulation	0.449341
GADD45B	35.1598	2.94831	8.22767e-271	7.1728e-268	0.5899	267.144	Upregulation	0.294831
PLAC8	35.0265	3.70878	8.89467e-269	7.57806e-266	0.55394	265.12	Upregulation	0.370878
S100A4	34.6812	18.6698	1.513e-263	1.2604e-260	0.999339	259.899	Upregulation	1.86698
JUNB	34.6465	5.09965	5.04098e-263	4.10807e-260	0.951613	259.386	Upregulation	0.509965
ARHGDIB	34.6373	4.13666	6.93052e-263	5.52775e-260	0.951877	259.257	Upregulation	0.413666
MIDN	34.6098	2.38993	1.80112e-262	1.39944e-259	0.689847	258.854	Upregulation	0.238993
ATP5MG	34.6093	3.02523	1.82923e-262	1.39944e-259	0.945135	258.854	Upregulation	0.302523
ZYX	34.5949	3.43992	3.00983e-262	2.25659e-259	0.938392	258.647	Upregulation	0.343992
FCGR1A	34.4594	2.62693	3.25559e-260	2.39299e-257	0.605764	256.621	Upregulation	0.262693
UBE2D3	34.313	2.51906	5.02506e-258	3.62258e-255	0.865283	254.441	Upregulation	0.251906
H1-10	34.2515	3.78031	4.14198e-257	2.92963e-254	0.790984	253.533	Upregulation	0.378031
ID2	34.0605	3.71576	2.83425e-254	1.9573e-251	0.615812	250.708	Upregulation	0.371576
H3-3A	34.0602	9.53724	2.8717e-254	1.9573e-251	0.995373	250.708	Upregulation	0.953724
NACA	33.9432	8.21684	1.53736e-252	1.02913e-249	0.990878	248.988	Upregulation	0.821684
COX8A	33.921	2.61951	3.26313e-252	2.14605e-249	0.939847	248.668	Upregulation	0.261951
SOCS3	33.8832	3.79324	1.176e-251	7.60082e-249	0.434823	248.119	Upregulation	0.379324
CHCHD2	33.7231	2.60405	2.64991e-249	1.68368e-246	0.918694	245.774	Upregulation	0.260405
TAF10	33.6658	2.10716	1.82994e-248	1.14331e-245	0.836198	244.942	Upregulation	0.210716
GNB2	33.6402	2.41109	4.33199e-248	2.66218e-245	0.93826	244.575	Upregulation	0.241109
PLP2	33.5813	2.62814	3.14555e-247	1.90189e-244	0.878239	243.721	Upregulation	0.262814
COX6B1	33.4374	2.79251	3.92053e-245	2.33284e-242	0.959942	241.632	Upregulation	0.279251
PER1	33.1649	2.33866	3.45187e-241	2.02188e-238	0.582893	237.694	Upregulation	0.233866
RHOG	33.0329	2.44952	2.73936e-239	1.57985e-236	0.901639	235.801	Upregulation	0.244952
UPP1	32.9418	2.03147	5.5365e-238	3.14465e-235	0.69487	234.502	Upregulation	0.203147
CD63	32.901	2.94386	2.12656e-237	1.18983e-234	0.810682	233.925	Upregulation	0.294386
EFHD2	32.8817	3.0381	4.01025e-237	2.21077e-234	0.941565	233.655	Upregulation	0.30381
SPI1	32.8463	4.58823	1.28469e-236	6.97956e-234	0.976732	233.156	Upregulation	0.458823
ATP5F1E	32.8052	6.92165	4.96771e-236	2.66035e-233	0.998414	232.575	Upregulation	0.692165
OAZ1	32.753	6.76123	2.74859e-235	1.45122e-232	0.996563	231.838	Upregulation	0.676123
SCO2	32.6191	2.56095	2.20133e-233	1.13063e-230	0.630883	229.947	Upregulation	0.256095
CLIC1	32.6191	4.25928	2.20172e-233	1.13063e-230	0.971576	229.947	Upregulation	0.425928
JUND	32.4651	3.85501	3.31965e-231	1.68167e-228	0.966949	227.774	Upregulation	0.385501
IFITM2	32.2924	3.24691	8.95641e-229	4.47666e-226	0.899524	225.349	Upregulation	0.324691
TYMP	32.1562	7.46321	7.23481e-227	3.56857e-224	0.973691	223.448	Upregulation	0.746321
FTH1	32.1274	43.577	1.82915e-226	8.90512e-224	1	223.05	Upregulation	4.3577
TMA7	32.0564	2.97767	1.7899e-225	8.60231e-223	0.971047	222.065	Upregulation	0.297767
ARF6	31.9433	2.38571	6.69185e-224	3.17541e-221	0.733739	220.498	Upregulation	0.238571
NINJ1	31.9001	2.07429	2.66448e-223	1.24854e-220	0.748942	219.904	Upregulation	0.207429
PIM1	31.8951	3.03987	3.11779e-223	1.44292e-220	0.474617	219.841	Upregulation	0.303987
CDKN1A	31.8543	3.08204	1.14876e-222	5.25164e-220	0.461132	219.28	Upregulation	0.308204
MYL6	31.6106	5.06916	2.63797e-219	1.19144e-216	0.994447	215.924	Upregulation	0.506916
PSMB3	31.3895	1.97985	2.81309e-216	1.24064e-213	0.860127	212.906	Upregulation	0.197985
ARF1	31.2603	2.11734	1.61853e-214	7.05509e-212	0.836594	211.151	Upregulation	0.211734
DBI	31.1493	2.07761	5.18796e-213	2.18518e-210	0.821655	209.661	Upregulation	0.207761
LAPTM5	31.1302	4.8577	9.40122e-213	3.91582e-210	0.9844	209.407	Upregulation	0.48577
UBL5	30.7904	2.05897	3.5181e-208	1.4181e-205	0.927948	204.848	Upregulation	0.205897
AIF1	30.7729	6.79955	6.03632e-208	2.40727e-205	0.99339	204.618	Upregulation	0.679955
UQCRH	30.4927	2.34236	3.25842e-204	1.28577e-201	0.900846	200.891	Upregulation	0.234236
PYCARD	30.2647	2.75434	3.34542e-201	1.30635e-198	0.952935	197.884	Upregulation	0.275434
S100A12	30.039	10.1758	3.03511e-198	1.17296e-195	0.957166	194.931	Upregulation	1.01758
UQCR11	29.8747	2.2603	4.19954e-196	1.60641e-193	0.956901	192.794	Upregulation	0.22603
IRF2BP2	29.8236	2.09705	1.9287e-195	7.30316e-193	0.768377	192.136	Upregulation	0.209705
COX5B	29.8192	2.53933	2.20571e-195	8.26856e-193	0.942359	192.083	Upregulation	0.253933
PGAM1	29.7971	2.24805	4.25438e-195	1.57905e-192	0.817292	191.802	Upregulation	0.224805
SUB1	29.7928	1.88251	4.84301e-195	1.7799e-192	0.848493	191.75	Upregulation	0.188251
ARPC3	29.7439	4.97896	2.07682e-194	7.55862e-192	0.98083	191.122	Upregulation	0.497896
NFIL3	29.7365	2.72875	2.59069e-194	9.33821e-192	0.43588	191.03	Upregulation	0.272875
HLA-C	29.7356	9.93133	2.66421e-194	9.51175e-192	0.997488	191.022	Upregulation	0.993133
IRF1	29.6897	3.79537	1.0416e-193	3.68364e-191	0.833421	190.434	Upregulation	0.379537
SOD2	29.6728	2.85502	1.72386e-193	6.03948e-191	0.84175	190.219	Upregulation	0.285502
EIF5A	29.2613	1.77386	3.22831e-188	1.12055e-185	0.749868	184.951	Upregulation	0.177386
ATP6V1G1	29.1887	1.92903	2.69534e-187	9.18547e-185	0.850873	184.037	Upregulation	0.192903
MAP1LC3B	29.1727	1.81563	4.30097e-187	1.45253e-184	0.72303	183.838	Upregulation	0.181563
ALDOA	29.1353	4.32082	1.28304e-186	4.29441e-184	0.942887	183.367	Upregulation	0.432082
NOP10	29.065	1.92909	9.9573e-186	3.30327e-183	0.832893	182.481	Upregulation	0.192909
TUBA1B	28.9696	2.62287	1.59105e-184	5.2319e-182	0.711925	181.281	Upregulation	0.262287
COX6C	28.893	1.89934	1.46367e-183	4.77119e-181	0.856425	180.321	Upregulation	0.189934
POMP	28.8813	1.90313	2.04811e-183	6.61875e-181	0.720915	180.179	Upregulation	0.190313
COX7C	28.8728	2.92449	2.61991e-183	8.39424e-181	0.953993	180.076	Upregulation	0.292449
NDUFA4	28.6728	1.96227	8.33078e-181	2.64657e-178	0.835008	177.577	Upregulation	0.196227
UBC	28.4268	4.60139	9.43598e-178	2.94772e-175	0.987044	174.531	Upregulation	0.460139
CSRNP1	28.3737	2.62019	4.26807e-177	1.32229e-174	0.447382	173.879	Upregulation	0.262019
PRELID1	28.3163	2.75148	2.17763e-176	6.63681e-174	0.894368	173.178	Upregulation	0.275148
OST4	28.3008	2.00308	3.37357e-176	1.01988e-173	0.919355	172.991	Upregulation	0.200308
H1-4	28.1576	2.50643	1.93666e-174	5.76186e-172	0.576018	171.239	Upregulation	0.250643
PPIF	28.1545	2.36316	2.10808e-174	6.22248e-172	0.492464	171.206	Upregulation	0.236316
COTL1	28.1439	5.25785	2.84583e-174	8.26989e-172	0.991539	171.083	Upregulation	0.525785
CEBPD	28.0609	4.50781	2.94501e-173	8.49227e-171	0.969461	170.071	Upregulation	0.450781
CHASERR	28.0583	1.55829	3.16763e-173	9.06449e-171	0.785167	170.043	Upregulation	0.155829
CTSD	28.0351	1.96567	6.06642e-173	1.72282e-170	0.89146	169.764	Upregulation	0.196567
PSME2	28.0266	3.71886	7.69743e-173	2.16957e-170	0.801031	169.664	Upregulation	0.371886
MYL12A	27.9863	2.35015	2.38818e-172	6.63153e-170	0.907192	169.178	Upregulation	0.235015
TXN	27.9369	1.65913	9.50584e-172	2.62019e-169	0.781729	168.582	Upregulation	0.165913
POLR1D	27.9364	1.72466	9.65525e-172	2.64195e-169	0.739291	168.578	Upregulation	0.172466
BTF3	27.8677	3.93793	6.5704e-171	1.78482e-168	0.959942	167.748	Upregulation	0.393793
COX7A2	27.7854	1.70222	6.50353e-170	1.75394e-167	0.84532	166.756	Upregulation	0.170222
RAB5IF	27.7677	1.74419	1.06682e-169	2.85656e-167	0.764543	166.544	Upregulation	0.174419
S100A11	27.6913	7.76332	8.89318e-169	2.36439e-166	0.992861	165.626	Upregulation	0.776332
NDUFB9	27.6556	1.71685	2.39119e-168	6.31258e-166	0.814648	165.2	Upregulation	0.171685
MYL12B	27.6473	1.86887	3.00344e-168	7.87343e-166	0.874008	165.104	Upregulation	0.186887
PSMB9	27.6244	2.4083	5.67137e-168	1.47641e-165	0.774855	164.831	Upregulation	0.24083
LAMTOR1	27.5742	2.03906	2.26906e-167	5.82605e-165	0.874141	164.235	Upregulation	0.203906
GBP2	27.4895	2.57633	2.34426e-166	5.97817e-164	0.541777	163.223	Upregulation	0.257633
LAMTOR4	27.4032	1.94073	2.51145e-165	6.31857e-163	0.959545	162.199	Upregulation	0.194073
ARHGDIA	27.3335	1.64003	1.69527e-164	4.2367e-162	0.781994	161.373	Upregulation	0.164003
RACK1	27.2291	6.63379	2.93959e-163	7.29778e-161	0.989027	160.137	Upregulation	0.663379
UBE2L6	27.0841	2.09141	1.51629e-161	3.73956e-159	0.66129	158.427	Upregulation	0.209141
SERP1	27.0359	2.43586	5.59887e-161	1.3718e-158	0.95624	157.863	Upregulation	0.243586
MAP3K8	26.891	2.42302	2.79795e-159	6.76688e-157	0.478451	156.17	Upregulation	0.242302
GPSM3	26.8853	1.97318	3.25939e-159	7.83235e-157	0.915653	156.106	Upregulation	0.197318
ATP5MC2	26.8581	3.7324	6.77507e-159	1.61769e-156	0.983871	155.791	Upregulation	0.37324
SNX3	26.7735	1.65089	6.57392e-158	1.55973e-155	0.787017	154.807	Upregulation	0.165089
RAC1	26.7539	2.77145	1.11282e-157	2.62366e-155	0.952142	154.581	Upregulation	0.277145
NDUFA1	26.6282	1.69513	3.2031e-156	7.412e-154	0.92385	153.13	Upregulation	0.169513
LGALS1	26.5864	6.89973	9.74143e-156	2.24035e-153	0.97779	152.65	Upregulation	0.689973
CALHM6	26.5548	1.84524	2.25985e-155	5.16554e-153	0.61449	152.287	Upregulation	0.184524
ELOB	26.485	2.3612	1.44457e-154	3.26221e-152	0.979112	151.486	Upregulation	0.23612
PPP1R15A	26.4157	2.28079	9.04511e-154	2.00636e-151	0.84175	150.698	Upregulation	0.228079
GNAI2	26.3185	2.93995	1.17895e-152	2.58452e-150	0.972501	149.588	Upregulation	0.293995
GNG10	26.2712	1.88249	4.09264e-152	8.91982e-150	0.504098	149.05	Upregulation	0.188249
METRNL	26.1842	2.08728	4.02613e-151	8.72414e-149	0.511634	148.059	Upregulation	0.208728
ATP5MK	26.1169	1.52744	2.341e-150	5.0435e-148	0.845452	147.297	Upregulation	0.152744
PSMB8	25.9562	1.82218	1.54679e-148	3.3134e-146	0.743919	145.48	Upregulation	0.182218
SEC61B	25.9261	1.56898	3.38368e-148	7.20705e-146	0.842015	145.142	Upregulation	0.156898
DAZAP2	25.8803	1.99697	1.1108e-147	2.35258e-145	0.922528	144.628	Upregulation	0.199697
SECTM1	25.8513	1.91763	2.35113e-147	4.95151e-145	0.567557	144.305	Upregulation	0.191763
STAT1	25.8414	2.33466	3.03836e-147	6.36307e-145	0.58752	144.196	Upregulation	0.233466
PSMB1	25.6774	1.46675	2.09242e-145	4.30981e-143	0.763882	142.366	Upregulation	0.146675
HIGD2A	25.6697	2.01826	2.54827e-145	5.22005e-143	0.919619	142.282	Upregulation	0.201826
RNF7	25.6461	1.53547	4.67414e-145	9.5228e-143	0.693548	142.021	Upregulation	0.153547
ITGB2	25.5713	3.98471	3.18588e-144	6.45563e-142	0.983474	141.19	Upregulation	0.398471
ENSG00000262202	25.4098	1.88731	1.96389e-142	3.95809e-140	0.598493	139.403	Upregulation	0.188731
HLA-E	25.3897	3.36125	3.27349e-142	6.56221e-140	0.97422	139.183	Upregulation	0.336125
EMP3	25.3844	3.04398	3.74809e-142	7.47365e-140	0.973559	139.126	Upregulation	0.304398
SF3B5	25.3686	1.42011	5.60976e-142	1.11266e-139	0.821391	138.954	Upregulation	0.142011
ATP6V1F	25.32	1.74052	1.92303e-141	3.79413e-139	0.84532	138.421	Upregulation	0.174052
CLU	25.2848	5.00382	4.69933e-141	9.22323e-139	0.292702	138.035	Upregulation	0.500382
EEF1D	25.1615	2.48863	1.05691e-139	2.06356e-137	0.979773	136.685	Upregulation	0.248863
HINT1	25.1448	1.76825	1.6122e-139	3.13143e-137	0.842676	136.504	Upregulation	0.176825
LY6E	25.1315	2.16152	2.25421e-139	4.35585e-137	0.674379	136.361	Upregulation	0.216152
COX6A1	25.1301	1.70021	2.33098e-139	4.4811e-137	0.905209	136.349	Upregulation	0.170021
PSMB10	25.0765	1.95571	8.97986e-139	1.71749e-136	0.802089	135.765	Upregulation	0.195571
PGK1	25.0239	1.82615	3.36007e-138	6.39386e-136	0.822845	135.194	Upregulation	0.182615
SUMO2	24.9804	1.74905	9.98784e-138	1.89098e-135	0.86449	134.723	Upregulation	0.174905
SAP18	24.9777	1.41801	1.0692e-137	2.01412e-135	0.728451	134.696	Upregulation	0.141801
ATP5MC3	24.9702	1.6577	1.28935e-137	2.41668e-135	0.821523	134.617	Upregulation	0.16577
PLEK	24.9537	2.17353	1.94758e-137	3.63228e-135	0.824299	134.44	Upregulation	0.217353
UBA52	24.948	5.41543	2.24584e-137	4.16781e-135	0.992861	134.38	Upregulation	0.541543
PSME1	24.9451	2.85011	2.41645e-137	4.46234e-135	0.910365	134.35	Upregulation	0.285011
VDAC2	24.9421	1.58406	2.6035e-137	4.78418e-135	0.621364	134.32	Upregulation	0.158406
SCAND1	24.925	1.41228	3.98858e-137	7.29366e-135	0.834215	134.137	Upregulation	0.141228
ATP6V0C	24.9167	2.12713	4.90686e-137	8.92929e-135	0.860391	134.049	Upregulation	0.212713
C1orf162	24.888	1.79207	1.00331e-136	1.81695e-134	0.849815	133.741	Upregulation	0.179207
CNBP	24.8647	2.00364	1.79198e-136	3.22962e-134	0.863564	133.491	Upregulation	0.200364
CSTA	24.8618	2.25406	1.9292e-136	3.46028e-134	0.943284	133.461	Upregulation	0.225406
H2AJ	24.8087	1.56805	7.21505e-136	1.28795e-133	0.614225	132.89	Upregulation	0.156805
RGS10	24.727	1.52542	5.48537e-135	9.69954e-133	0.691698	132.013	Upregulation	0.152542
TMSB4X	24.7188	25.892	6.71118e-135	1.18114e-132	0.999471	131.928	Upregulation	2.5892
ATP5MF	24.6971	1.57959	1.14963e-134	2.01383e-132	0.881544	131.696	Upregulation	0.157959
LDHA	24.6532	1.69202	3.40063e-134	5.90182e-132	0.699498	131.229	Upregulation	0.169202
RAC2	24.6407	1.66624	4.63304e-134	7.96692e-132	0.826415	131.099	Upregulation	0.166624
ATP6V0B	24.6164	1.80762	8.43783e-134	1.44433e-131	0.913273	130.84	Upregulation	0.180762
MCL1	24.5995	3.29821	1.27956e-133	2.18032e-131	0.953993	130.661	Upregulation	0.329821
EIF3F	24.595	1.76141	1.42791e-133	2.42208e-131	0.849022	130.616	Upregulation	0.176141
TYROBP	24.5779	10.0717	2.17624e-133	3.67481e-131	0.999471	130.435	Upregulation	1.00717
SRP14	24.5777	1.9667	2.18753e-133	3.6773e-131	0.926097	130.434	Upregulation	0.19667
TRAPPC1	24.4499	1.4043	5.04423e-132	8.44166e-130	0.785167	129.074	Upregulation	0.14043
IER2	24.4202	1.94383	1.04474e-131	1.74063e-129	0.902036	128.759	Upregulation	0.194383
NPC2	24.2935	2.77426	2.29612e-130	3.79184e-128	0.916314	127.421	Upregulation	0.277426
EIF3G	24.2274	1.60899	1.14362e-129	1.87208e-127	0.850212	126.728	Upregulation	0.160899
PHC2	24.1947	1.63071	2.52721e-129	4.11902e-127	0.506081	126.385	Upregulation	0.163071
HLA-A	24.1749	7.84831	4.09179e-129	6.64021e-127	0.989291	126.178	Upregulation	0.784831
GLUL	24.1575	1.8067	6.22763e-129	1.00627e-126	0.669884	125.997	Upregulation	0.18067
C4orf3	24.0343	1.39482	1.21862e-127	1.96062e-125	0.769699	124.708	Upregulation	0.139482
PKM	24.0164	2.45707	1.8741e-127	3.00233e-125	0.921735	124.523	Upregulation	0.245707
TALDO1	23.9695	2.71708	5.78838e-127	9.23358e-125	0.959545	124.035	Upregulation	0.271708
TGFB1	23.9454	1.74334	1.03296e-126	1.64078e-124	0.882734	123.785	Upregulation	0.174334
GRINA	23.8469	1.48884	1.09108e-125	1.7258e-123	0.831438	122.763	Upregulation	0.148884
SRGN	23.8302	5.07885	1.62498e-125	2.55948e-123	0.97422	122.592	Upregulation	0.507885
LAP3	23.8031	2.35984	3.10387e-125	4.86841e-123	0.577604	122.313	Upregulation	0.235984
HNRNPA1	23.6852	2.3711	5.12095e-124	7.9987e-122	0.888551	121.097	Upregulation	0.23711
TSPO	23.6283	3.65126	1.97171e-123	3.06695e-121	0.989027	120.513	Upregulation	0.365126
PCBP1	23.4894	2.02861	5.23312e-122	8.10636e-120	0.904812	119.091	Upregulation	0.202861
ID1	23.4813	3.94065	6.32762e-122	9.76146e-120	0.304204	119.01	Upregulation	0.394065
ODF3B	23.3994	1.60096	4.3317e-121	6.65502e-119	0.653887	118.177	Upregulation	0.160096
GNAS	23.3928	1.97492	5.05976e-121	7.74185e-119	0.912216	118.111	Upregulation	0.197492
CAPZB	23.3472	1.51759	1.4709e-120	2.23238e-118	0.875198	117.651	Upregulation	0.151759
EAF1	23.304	2.19087	4.03491e-120	6.07456e-118	0.405341	117.216	Upregulation	0.219087
CALM3	23.1809	1.35213	7.10431e-119	1.05682e-116	0.75238	115.976	Upregulation	0.135213
TNFAIP3	23.103	2.16558	4.32149e-118	6.40316e-116	0.517054	115.194	Upregulation	0.216558
EIF4H	23.0555	1.43249	1.29429e-117	1.9102e-115	0.608937	114.719	Upregulation	0.143249
TPI1	23.0465	1.80148	1.59395e-117	2.34323e-115	0.907192	114.63	Upregulation	0.180148
PSMB6	22.9835	1.29519	6.81934e-117	9.98581e-115	0.697118	114.001	Upregulation	0.129519
PSMA6	22.9763	1.45647	8.04026e-117	1.17278e-114	0.623347	113.931	Upregulation	0.145647
KLF9	22.896	2.6148	5.09305e-116	7.37155e-114	0.333554	113.132	Upregulation	0.26148
TPT1	22.8515	16.2814	1.41257e-115	2.02886e-113	0.998678	112.693	Upregulation	1.62814
SEC61G	22.8324	1.24893	2.18504e-115	3.11447e-113	0.782126	112.507	Upregulation	0.124893
PARK7	22.7249	1.34421	2.54386e-114	3.61219e-112	0.746695	111.442	Upregulation	0.134421
PPP1CA	22.6801	1.338	7.04115e-114	9.96044e-112	0.833686	111.002	Upregulation	0.1338
COPE	22.627	1.31852	2.34828e-113	3.3094e-111	0.795611	110.48	Upregulation	0.131852
ELOC	22.6061	1.36821	3.77108e-113	5.29463e-111	0.57734	110.276	Upregulation	0.136821
TSC22D3	22.5982	2.43881	4.51423e-113	6.31437e-111	0.884717	110.2	Upregulation	0.243881
POLR2L	22.5929	1.48086	5.09383e-113	7.0986e-111	0.902036	110.149	Upregulation	0.148086
PTP4A2	22.4136	1.57851	2.90209e-111	3.99966e-109	0.882734	108.398	Upregulation	0.157851
ATP5MJ	22.3918	1.48164	4.72833e-111	6.49271e-109	0.923057	108.188	Upregulation	0.148164
TMEM258	22.3858	1.35777	5.40968e-111	7.4012e-109	0.847567	108.131	Upregulation	0.135777
KLF4	22.3129	1.72724	2.77157e-110	3.76442e-108	0.730037	107.424	Upregulation	0.172724
PLAUR	22.3081	1.97546	3.08196e-110	4.17088e-108	0.620571	107.38	Upregulation	0.197546
B2M	22.2822	28.0364	5.49408e-110	7.40851e-108	0.999603	107.13	Upregulation	2.80364
GBP1	22.2334	3.10095	1.63332e-109	2.19456e-107	0.347567	106.659	Upregulation	0.310095
ZFAS1	22.2213	1.66941	2.14024e-109	2.86539e-107	0.847567	106.543	Upregulation	0.166941
ARL4A	22.1741	1.97281	6.10539e-109	8.08738e-107	0.398731	106.092	Upregulation	0.197281
VAMP8	22.0999	1.69544	3.16792e-108	4.18154e-106	0.899392	105.379	Upregulation	0.169544
HLA-B	22.0765	12.0321	5.31522e-108	6.99129e-106	0.999075	105.155	Upregulation	1.20321
PRDX5	22.0478	1.23608	1.00206e-107	1.31344e-105	0.77036	104.882	Upregulation	0.123608
AP2S1	22.0137	1.31774	2.13024e-107	2.78245e-105	0.902697	104.556	Upregulation	0.131774
SLC25A5	21.9851	1.79564	3.99533e-107	5.20045e-105	0.836727	104.284	Upregulation	0.179564
PPIA	21.9736	2.99181	5.15683e-107	6.68907e-105	0.950687	104.175	Upregulation	0.299181
COX5A	21.9451	1.38263	9.65561e-107	1.24814e-104	0.800635	103.904	Upregulation	0.138263
COX7B	21.9314	1.36648	1.30277e-106	1.67825e-104	0.801692	103.775	Upregulation	0.136648
RBM3	21.902	1.67929	2.48629e-106	3.1919e-104	0.854442	103.496	Upregulation	0.167929
UQCR10	21.8911	1.32558	3.16012e-106	4.04312e-104	0.857615	103.393	Upregulation	0.132558
WARS1	21.8427	2.21176	9.12578e-106	1.1636e-103	0.583157	102.934	Upregulation	0.221176
COX4I1	21.7896	3.59316	2.90875e-105	3.69628e-103	0.987573	102.432	Upregulation	0.359316
ROMO1	21.7665	1.1737	4.82019e-105	6.08399e-103	0.808302	102.216	Upregulation	0.11737
ENO1	21.7464	1.9117	7.47292e-105	9.40058e-103	0.90349	102.027	Upregulation	0.19117
DYSF	21.7423	1.71174	8.17594e-105	1.02506e-102	0.431121	101.989	Upregulation	0.171174
BRK1	21.7221	1.32762	1.2676e-104	1.57869e-102	0.814252	101.802	Upregulation	0.132762
TXNL4A	21.696	1.19448	2.23778e-104	2.76857e-102	0.661026	101.558	Upregulation	0.119448
ARRB2	21.682	1.47145	3.03616e-104	3.74397e-102	0.896748	101.427	Upregulation	0.147145
ENSG00000274213	21.6721	2.21112	3.76206e-104	4.62388e-102	0.358408	101.335	Upregulation	0.221112
ANPEP	21.645	1.44802	6.77534e-104	8.27319e-102	0.579323	101.082	Upregulation	0.144802
GUK1	21.6379	1.20522	7.90132e-104	9.61678e-102	0.795082	101.017	Upregulation	0.120522
STX11	21.569	1.49486	3.51181e-103	4.26043e-101	0.704654	100.371	Upregulation	0.149486
FKBP1A	21.5539	1.52703	4.87023e-103	5.88936e-101	0.881809	100.23	Upregulation	0.152703
GSTO1	21.5037	1.32969	1.43607e-102	1.731e-100	0.773004	99.7617	Upregulation	0.132969
LITAF	21.4684	1.47069	3.07702e-102	3.69706e-100	0.566103	99.4321	Upregulation	0.147069
MIR22HG	21.434	1.83518	6.43488e-102	7.70685e-100	0.391592	99.1131	Upregulation	0.183518
NAA38	21.418	1.23387	9.07735e-102	1.0837e-99	0.730434	98.9651	Upregulation	0.123387
FKBP8	21.377	1.15095	2.18917e-101	2.60525e-99	0.7734	98.5842	Upregulation	0.115095
SHKBP1	21.3497	1.23251	3.92504e-101	4.65626e-99	0.674114	98.332	Upregulation	0.123251
COX14	21.3099	1.21848	9.18296e-101	1.08594e-98	0.615283	97.9642	Upregulation	0.121848
FLOT1	21.2956	1.38427	1.24627e-100	1.46915e-98	0.556055	97.8329	Upregulation	0.138427
ENSG00000287979	21.2821	2.06156	1.66244e-100	1.95108e-98	0.398202	97.7097	Upregulation	0.206156
HIF1A	21.282	1.457	1.6655e-100	1.95108e-98	0.729112	97.7097	Upregulation	0.1457
CLEC2B	21.2478	1.51857	3.45807e-100	4.0384e-98	0.493522	97.3938	Upregulation	0.151857
ALYREF	21.2471	1.33802	3.5052e-100	4.08072e-98	0.540984	97.3893	Upregulation	0.133802
NAPA	21.2431	1.29986	3.81787e-100	4.43098e-98	0.638287	97.3535	Upregulation	0.129986
ATP5PF	21.1475	1.17682	2.90873e-99	3.36542e-97	0.72303	96.473	Upregulation	0.117682
SELENOH	21.1332	1.27605	3.93757e-99	4.54177e-97	0.791512	96.3428	Upregulation	0.127605
VIM	21.0882	15.5025	1.02018e-98	1.17312e-96	0.99762	95.9307	Upregulation	1.55025
PGD	21.0488	1.69831	2.34786e-98	2.69156e-96	0.85854	95.57	Upregulation	0.169831
YPEL5	21.0474	1.29826	2.41743e-98	2.76288e-96	0.57073	95.5586	Upregulation	0.129826
PPP4C	20.9892	1.16314	8.22995e-98	9.37739e-96	0.683897	95.0279	Upregulation	0.116314
ARPC2	20.973	2.51695	1.1577e-97	1.31511e-95	0.965098	94.881	Upregulation	0.251695
FXYD5	20.9696	2.1564	1.24351e-97	1.40832e-95	0.951216	94.8513	Upregulation	0.21564
TRIB1	20.9389	2.10618	2.36733e-97	2.67301e-95	0.361978	94.573	Upregulation	0.210618
YBX3	20.9253	1.41127	3.14821e-97	3.54405e-95	0.72065	94.4505	Upregulation	0.141127
MXD1	20.922	1.47766	3.37604e-97	3.78915e-95	0.482946	94.4215	Upregulation	0.147766
SRSF9	20.9126	1.19565	4.11537e-97	4.60516e-95	0.751851	94.3368	Upregulation	0.119565
UBXN1	20.8332	1.29765	2.16507e-96	2.41554e-94	0.77459	93.617	Upregulation	0.129765
CTNNB1	20.8313	1.56455	2.25226e-96	2.50535e-94	0.537282	93.6011	Upregulation	0.156455
C15orf39	20.7987	1.35096	4.44629e-96	4.9313e-94	0.50542	93.307	Upregulation	0.135096
LMO2	20.79	1.32731	5.32631e-96	5.88989e-94	0.603781	93.2299	Upregulation	0.132731
BLOC1S1	20.7792	1.41438	6.68298e-96	7.36838e-94	0.480962	93.1326	Upregulation	0.141438
PFKFB3	20.6858	2.88441	4.65082e-95	5.09782e-93	0.292041	92.2926	Upregulation	0.288441
FCER1G	20.6625	5.11181	7.53068e-95	8.2304e-93	0.98559	92.0846	Upregulation	0.511181
TMEM219	20.6326	1.1806	1.39999e-94	1.52562e-92	0.824299	91.8166	Upregulation	0.11806
BHLHE40	20.6201	1.79264	1.81304e-94	1.97001e-92	0.419884	91.7055	Upregulation	0.179264
C19orf53	20.6085	1.14166	2.3013e-94	2.49332e-92	0.704389	91.6032	Upregulation	0.114166
SUMO1	20.6069	1.248	2.37849e-94	2.56952e-92	0.538472	91.5901	Upregulation	0.1248
HNRNPDL	20.6018	1.40251	2.64436e-94	2.84854e-92	0.798784	91.5454	Upregulation	0.140251
PSMD8	20.5862	1.1399	3.65142e-94	3.92209e-92	0.617134	91.4065	Upregulation	0.11399
IER3	20.5586	2.14438	6.44128e-94	6.89898e-92	0.424114	91.1612	Upregulation	0.214438
ATP5PB	20.5212	1.2509	1.39302e-93	1.48776e-91	0.765732	90.8275	Upregulation	0.12509
SLC25A6	20.5027	3.07958	2.03519e-93	2.16741e-91	0.944342	90.6641	Upregulation	0.307958
UQCRFS1	20.3656	1.18882	3.37882e-92	3.56794e-90	0.698837	89.4476	Upregulation	0.118882
MAPK1IP1L	20.3019	1.42799	1.23705e-91	1.29897e-89	0.480962	88.8864	Upregulation	0.142799
ATP6V0E1	20.2916	1.37771	1.52694e-91	1.59889e-89	0.821655	88.7962	Upregulation	0.137771
YBX1	20.2625	2.2225	2.75576e-91	2.87759e-89	0.916579	88.541	Upregulation	0.22225
EDF1	20.2594	1.24507	2.9379e-91	3.05926e-89	0.846642	88.5144	Upregulation	0.124507
FPR1	20.2363	2.03406	4.6928e-91	4.8731e-89	0.824696	88.3122	Upregulation	0.203406
SERTAD2	20.218	1.42202	6.79499e-91	7.03657e-89	0.464833	88.1526	Upregulation	0.142202
COX7A2L	20.2012	1.17067	9.54704e-91	9.85923e-89	0.671206	88.0062	Upregulation	0.117067
GLIPR2	20.1497	1.19474	2.70974e-90	2.79065e-88	0.753437	87.5543	Upregulation	0.119474
ATF4	20.1458	1.13165	2.92958e-90	3.0088e-88	0.666579	87.5216	Upregulation	0.113165
SUPT4H1	20.1276	1.1821	4.23102e-90	4.33356e-88	0.59651	87.3632	Upregulation	0.11821
EIF3H	20.103	1.3799	6.9477e-90	7.09669e-88	0.846642	87.1489	Upregulation	0.13799
MSN	20.0878	1.42586	9.43241e-90	9.6085e-88	0.854839	87.0173	Upregulation	0.142586
PLIN2	20.0474	1.61045	2.12614e-89	2.15997e-87	0.44844	86.6656	Upregulation	0.161045
IER5	20.0443	1.40636	2.26452e-89	2.29433e-87	0.469725	86.6393	Upregulation	0.140636
ATOX1	20.0431	1.22418	2.31834e-89	2.34252e-87	0.626917	86.6303	Upregulation	0.122418
NEDD8	20.0267	1.04645	3.2224e-89	3.24727e-87	0.680196	86.4885	Upregulation	0.104644
TKT	20.015	3.71749	4.07886e-89	4.09931e-87	0.970386	86.3873	Upregulation	0.371749
ARL8A	20.0068	1.34595	4.80205e-89	4.81322e-87	0.481756	86.3176	Upregulation	0.134595
ICAM1	19.9821	1.72986	7.88457e-89	7.88184e-87	0.382734	86.1034	Upregulation	0.172986
ARF5	19.9492	1.17383	1.52165e-88	1.51708e-86	0.818747	85.819	Upregulation	0.117383
CAPNS1	19.9316	1.1437	2.16706e-88	2.15481e-86	0.799974	85.6666	Upregulation	0.11437
GBP5	19.8587	3.25525	9.27367e-88	9.17261e-86	0.280672	85.0375	Upregulation	0.325525
TLE3	19.8097	1.5034	2.4554e-87	2.42225e-85	0.432575	84.6158	Upregulation	0.15034
LCP1	19.799	2.70139	3.03744e-87	2.98857e-85	0.955711	84.5245	Upregulation	0.270139
SH3BGRL	19.7824	1.43146	4.22176e-87	4.14296e-85	0.80037	84.3827	Upregulation	0.143146
MAP2K2	19.7782	1.12422	4.58957e-87	4.49215e-85	0.60312	84.3475	Upregulation	0.112422
ANAPC11	19.7721	1.0213	5.17326e-87	5.05026e-85	0.756742	84.2967	Upregulation	0.10213
NDUFB4	19.7336	1.08849	1.11003e-86	1.07524e-84	0.695267	83.9685	Upregulation	0.108849
PLIN3	19.7013	1.23961	2.10072e-86	2.02963e-84	0.532522	83.6926	Upregulation	0.123961
C19orf38	19.6991	1.16646	2.1952e-86	2.11546e-84	0.757139	83.6746	Upregulation	0.116646
UQCRQ	19.6796	1.12242	3.22449e-86	3.0994e-84	0.837255	83.5087	Upregulation	0.112242
STX10	19.6571	1.10446	5.02569e-86	4.81837e-84	0.689053	83.3171	Upregulation	0.110446
PPDPF	19.6328	1.24623	8.10704e-86	7.75277e-84	0.783977	83.1105	Upregulation	0.124623
RAB7A	19.6302	1.16923	8.53527e-86	8.14152e-84	0.702803	83.0893	Upregulation	0.116923
DDIT4	19.6003	4.63229	1.53748e-85	1.46283e-83	0.236779	82.8348	Upregulation	0.463229
PPP1R18	19.5889	1.10136	1.92376e-85	1.82572e-83	0.689053	82.7386	Upregulation	0.110136
PTGER2	19.5835	1.84088	2.13704e-85	2.02301e-83	0.380487	82.694	Upregulation	0.184088
LAMTOR2	19.5348	1.08915	5.55953e-85	5.23643e-83	0.659572	82.281	Upregulation	0.108915
CSTB	19.5213	1.23514	7.23795e-85	6.80022e-83	0.818482	82.1675	Upregulation	0.123514
ATP5PD	19.5195	1.22219	7.50328e-85	7.03189e-83	0.844527	82.1529	Upregulation	0.122219
NXT1	19.4923	2.04136	1.27584e-84	1.1927e-82	0.320994	81.9235	Upregulation	0.204136
CALM1	19.4612	1.84186	2.34414e-84	2.18594e-82	0.902565	81.6604	Upregulation	0.184186
ADIPOR1	19.4459	1.21087	3.15817e-84	2.93772e-82	0.509651	81.532	Upregulation	0.121087
SRSF5	19.426	1.41912	4.64999e-84	4.31471e-82	0.856822	81.365	Upregulation	0.141912
SNHG6	19.3818	1.20999	1.09851e-83	1.01428e-81	0.721973	80.9938	Upregulation	0.120999
LCP2	19.3784	1.30334	1.17437e-83	1.08166e-81	0.58633	80.9659	Upregulation	0.130334
EEF1A1	19.3643	20.4009	1.54417e-83	1.41878e-81	0.997885	80.8481	Upregulation	2.04009
CIAO2A	19.3427	1.11368	2.34733e-83	2.15145e-81	0.608276	80.6673	Upregulation	0.111368
NCF1	19.3404	3.93062	2.4571e-83	2.24657e-81	0.92147	80.6485	Upregulation	0.393062
CHMP2A	19.3321	1.09507	2.88207e-83	2.62871e-81	0.661555	80.5803	Upregulation	0.109507
WDR1	19.3108	1.17705	4.35531e-83	3.9628e-81	0.621761	80.402	Upregulation	0.117705
ATP6V0D1	19.2971	1.20824	5.67941e-83	5.15506e-81	0.813326	80.2878	Upregulation	0.120824
HNRNPA0	19.2768	1.19163	8.4139e-83	7.61865e-81	0.585405	80.1181	Upregulation	0.119163
MYD88	19.2583	1.24245	1.203e-82	1.08668e-80	0.56174	79.9639	Upregulation	0.124245
EIF3K	19.2513	1.80073	1.37744e-82	1.24125e-80	0.942887	79.9061	Upregulation	0.180073
BCL6	19.2255	1.39295	2.26387e-82	2.03515e-80	0.450423	79.6914	Upregulation	0.139295
HNRNPL	19.1953	1.10558	4.05393e-82	3.62696e-80	0.584215	79.4405	Upregulation	0.110558
TAGLN2	19.1907	2.40642	4.42851e-82	3.95265e-80	0.911423	79.4031	Upregulation	0.240642
TUBB4B	19.1704	1.55938	6.54624e-82	5.82896e-80	0.461528	79.2344	Upregulation	0.155938
NDUFA2	19.1506	1.00003	9.56129e-82	8.49347e-80	0.747885	79.0709	Upregulation	0.100003
STMP1	19.1456	1.01322	1.05359e-81	9.31507e-80	0.70201	79.0308	Upregulation	0.101322
GRB2	19.0413	1.53065	7.75443e-81	6.83977e-79	0.885907	78.165	Upregulation	0.153065
SLC25A3	19.0319	1.37696	9.27847e-81	8.16483e-79	0.817689	78.0881	Upregulation	0.137696
ENY2	19.0282	1.04405	9.95892e-81	8.74309e-79	0.724484	78.0583	Upregulation	0.104405
IFI30	19.0113	1.28397	1.37496e-80	1.20428e-78	0.578133	77.9193	Upregulation	0.128397
CORO1A	19.0047	2.50059	1.55972e-80	1.36292e-78	0.962586	77.8655	Upregulation	0.250059
RAB1A	18.982	1.36633	2.40501e-80	2.09666e-78	0.470386	77.6785	Upregulation	0.136633
RAB20	18.964	2.06926	3.38356e-80	2.9361e-78	0.310286	77.5322	Upregulation	0.206926
RALY	18.933	1.14667	6.09961e-80	5.28074e-78	0.590032	77.2773	Upregulation	0.114667
TPM3	18.9276	2.4462	6.76048e-80	5.8394e-78	0.96523	77.2336	Upregulation	0.24462
S100A10	18.8863	5.21087	1.47774e-79	1.27348e-77	0.980566	76.895	Upregulation	0.521087
EPSTI1	18.8729	1.79871	1.90533e-79	1.63819e-77	0.373744	76.7856	Upregulation	0.179871
APOBEC3A	18.8445	2.45096	3.25832e-79	2.79507e-77	0.419223	76.5536	Upregulation	0.245096
BLVRA	18.8395	1.16081	3.58199e-79	3.0609e-77	0.600344	76.5142	Upregulation	0.116081
PLK3	18.8204	1.60948	5.1356e-79	4.37542e-77	0.390666	76.359	Upregulation	0.160948
MZT2B	18.7596	1.05262	1.61505e-78	1.37286e-76	0.74643	75.8624	Upregulation	0.105262
AGTRAP	18.7478	1.24729	2.01847e-78	1.71191e-76	0.8477	75.7665	Upregulation	0.124729
ABRACL	18.7407	1.13762	2.30419e-78	1.94983e-76	0.634453	75.71	Upregulation	0.113762
ACSL1	18.727	1.51992	2.98395e-78	2.51935e-76	0.427419	75.5987	Upregulation	0.151992
C1orf43	18.7073	1.14662	4.31674e-78	3.63644e-76	0.56412	75.4393	Upregulation	0.114662
NDUFS5	18.7064	1.05607	4.3911e-78	3.69079e-76	0.794685	75.4329	Upregulation	0.105607
BLVRB	18.6893	1.316	6.05436e-78	5.0774e-76	0.86991	75.2944	Upregulation	0.1316
SSR2	18.6349	1.10112	1.67585e-77	1.40229e-75	0.749868	74.8532	Upregulation	0.110112
TPM4	18.6266	1.57762	1.95651e-77	1.63349e-75	0.644368	74.7869	Upregulation	0.157761
LST1	18.5986	2.2154	3.29748e-77	2.74695e-75	0.982152	74.5611	Upregulation	0.22154
ATP5ME	18.5901	1.12969	3.86562e-77	3.2131e-75	0.889873	74.4931	Upregulation	0.112969
MAPK6	18.5768	1.994	4.9505e-77	4.10574e-75	0.30817	74.3866	Upregulation	0.1994
MAPKAPK2	18.556	1.61344	7.29033e-77	6.03295e-75	0.370307	74.2195	Upregulation	0.161344
SUMO3	18.5529	1.1534	7.73215e-77	6.38448e-75	0.551428	74.1949	Upregulation	0.11534
RAB5C	18.4514	1.02834	5.08227e-76	4.17805e-74	0.653094	73.379	Upregulation	0.102834
GRPEL1	18.3715	1.53446	2.22118e-75	1.81802e-73	0.365944	72.7404	Upregulation	0.153446
JDP2	18.3636	1.35991	2.57027e-75	2.09916e-73	0.442887	72.678	Upregulation	0.135991
TIMP2	18.3396	1.07583	3.99746e-75	3.25767e-73	0.731756	72.4871	Upregulation	0.107583
G0S2	18.334	4.14009	4.43435e-75	3.60587e-73	0.241935	72.443	Upregulation	0.414009
TRIR	18.3199	1.09076	5.74456e-75	4.66118e-73	0.836066	72.3315	Upregulation	0.109076
SNRPB	18.2858	1.02597	1.07349e-74	8.67285e-73	0.625463	72.0618	Upregulation	0.102597
H2AZ1	18.2827	1.11846	1.13651e-74	9.16226e-73	0.736912	72.038	Upregulation	0.111846
UBE2D2	18.215	1.0097	3.92668e-74	3.15203e-72	0.677287	71.5014	Upregulation	0.10097
VAPA	18.1864	1.09293	6.61585e-74	5.29933e-72	0.738366	71.2758	Upregulation	0.109293
YWHAQ	18.1721	1.20406	8.58528e-74	6.86218e-72	0.501322	71.1635	Upregulation	0.120406
KRT10	18.1594	1.15819	1.08209e-73	8.63074e-72	0.572184	71.064	Upregulation	0.115819
TOMM5	18.1237	1.13116	2.07322e-73	1.65008e-71	0.487441	70.7825	Upregulation	0.113116
FCGR2A	18.1058	1.31626	2.86559e-73	2.2759e-71	0.618852	70.6428	Upregulation	0.131626
DCTN3	18.0822	1.02045	4.40133e-73	3.48822e-71	0.569937	70.4574	Upregulation	0.102045
CTSZ	18.0218	1.43386	1.31353e-72	1.03664e-70	0.88009	69.9844	Upregulation	0.143386
TCIRG1	17.9633	1.10186	3.77762e-72	2.9688e-70	0.812269	69.5274	Upregulation	0.110186
CNN2	17.9325	1.16458	6.57408e-72	5.14494e-70	0.649656	69.2886	Upregulation	0.116458
IFI6	17.926	1.53902	7.39277e-72	5.7736e-70	0.447515	69.2386	Upregulation	0.153902
CTSB	17.9095	1.44311	9.93856e-72	7.72961e-70	0.863432	69.1118	Upregulation	0.144311
PLAAT4	17.9005	1.75792	1.16802e-71	9.06534e-70	0.465891	69.0426	Upregulation	0.175792
BCL7B	17.896	1.51728	1.26632e-71	9.80795e-70	0.371893	69.0084	Upregulation	0.151728
DDX21	17.8535	1.24283	2.71241e-71	2.0965e-69	0.705447	68.6785	Upregulation	0.124283
RGCC	17.8183	2.6993	5.0981e-71	3.93236e-69	0.293231	68.4053	Upregulation	0.26993
ETF1	17.7747	1.31128	1.10963e-70	8.54138e-69	0.429138	68.0685	Upregulation	0.131128
HNRNPC	17.7333	1.15319	2.32161e-70	1.7834e-68	0.76441	67.7488	Upregulation	0.115319
HBEGF	17.7322	3.16184	2.36755e-70	1.81498e-68	0.229905	67.7411	Upregulation	0.316184
ANXA1	17.6923	2.75869	4.80475e-70	3.66835e-68	0.925568	67.4355	Upregulation	0.275869
UBE2M	17.6574	1.16902	8.92759e-70	6.78841e-68	0.467742	67.1682	Upregulation	0.116902
MARCHF2	17.654	1.32725	9.48021e-70	7.19402e-68	0.392649	67.143	Upregulation	0.132725
CIRBP	17.6528	1.01217	9.67482e-70	7.32687e-68	0.726996	67.1351	Upregulation	0.101217
SERTAD1	17.6508	2.3495	1.00262e-69	7.57767e-68	0.282655	67.1205	Upregulation	0.23495
MACROH2A1	17.6372	1.22783	1.27633e-69	9.6269e-68	0.839238	67.0165	Upregulation	0.122783
PLSCR1	17.6171	1.15408	1.8197e-69	1.36978e-67	0.533316	66.8633	Upregulation	0.115408
ANXA2	17.5369	1.98927	7.49556e-69	5.63098e-67	0.91909	66.2494	Upregulation	0.198927
CDA	17.5141	1.18571	1.11917e-68	8.39086e-67	0.709942	66.0762	Upregulation	0.118571
MOB1A	17.4985	1.11971	1.4715e-68	1.10104e-66	0.719989	65.9582	Upregulation	0.111971
UQCRB	17.4976	1.44954	1.49436e-68	1.11592e-66	0.928874	65.9524	Upregulation	0.144954
SLC2A3	17.4819	1.38374	1.96719e-68	1.46608e-66	0.624273	65.8338	Upregulation	0.138374
APH1A	17.4703	1.05541	2.41111e-68	1.79336e-66	0.535167	65.7463	Upregulation	0.105541
PSMB2	17.4675	1.03333	2.53219e-68	1.87969e-66	0.54918	65.7259	Upregulation	0.103333
LY96	17.4298	1.09566	4.89806e-68	3.61444e-66	0.543363	65.442	Upregulation	0.109566
EEF1B2	17.3849	2.16462	1.07281e-67	7.9011e-66	0.922792	65.1023	Upregulation	0.216462
NME2	17.3847	1.3253	1.07665e-67	7.91381e-66	0.85312	65.1016	Upregulation	0.13253
COMMD6	17.3808	1.2994	1.15346e-67	8.46177e-66	0.926097	65.0725	Upregulation	0.12994
SEC11A	17.3792	1.11253	1.1867e-67	8.68865e-66	0.785695	65.061	Upregulation	0.111253
ATP5F1B	17.3717	1.16786	1.3528e-67	9.88544e-66	0.796007	65.005	Upregulation	0.116786
TUBB	17.37	1.16127	1.39268e-67	1.01571e-65	0.533845	64.9932	Upregulation	0.116127
HMGA1	17.3284	1.22228	2.86994e-67	2.08903e-65	0.442755	64.6801	Upregulation	0.122228
FOXN3	17.2932	1.10815	5.28883e-67	3.83486e-65	0.547858	64.4163	Upregulation	0.110815
HNRNPK	17.2439	1.14592	1.24268e-66	8.95852e-65	0.833289	64.0478	Upregulation	0.114592
RBM39	17.2236	1.29029	1.76688e-66	1.26887e-64	0.814384	63.8966	Upregulation	0.129029
HOTAIRM1	17.1878	1.10436	3.27546e-66	2.34774e-64	0.467345	63.6293	Upregulation	0.110436
VSIR	17.1814	1.5185	3.65842e-66	2.61723e-64	0.90825	63.5822	Upregulation	0.15185
ASGR2	17.1755	1.45075	4.05275e-66	2.89381e-64	0.400978	63.5385	Upregulation	0.145075
CARD19	17.1732	1.10693	4.21622e-66	3.00482e-64	0.482549	63.5222	Upregulation	0.110693
ZBTB43	17.1641	2.17039	4.93185e-66	3.50816e-64	0.284109	63.4549	Upregulation	0.217039
CTSA	17.1636	1.10371	4.97574e-66	3.53268e-64	0.677684	63.4519	Upregulation	0.110371
ARPC5L	17.14	1.42986	7.45962e-66	5.28618e-64	0.388022	63.2769	Upregulation	0.142986
OTUD1	17.1385	1.81997	7.65351e-66	5.41334e-64	0.323638	63.2665	Upregulation	0.181997
FYB1	17.1296	2.22194	8.92369e-66	6.29986e-64	0.904416	63.2007	Upregulation	0.222194
EEF2	17.1057	2.91018	1.34483e-65	9.45848e-64	0.944342	63.0242	Upregulation	0.291018
TUBA1C	17.098	1.59873	1.53538e-65	1.07784e-63	0.350873	62.9674	Upregulation	0.159873
PPA1	17.0916	1.40343	1.71399e-65	1.20098e-63	0.441036	62.9205	Upregulation	0.140343
SERPINB1	17.0763	1.72619	2.22678e-65	1.55448e-63	0.878503	62.8084	Upregulation	0.172619
PCIF1	17.0367	1.23105	4.38836e-65	3.05207e-63	0.398599	62.5154	Upregulation	0.123104
NDUFA6	17.013	1.07035	6.58184e-65	4.55228e-63	0.563326	62.3418	Upregulation	0.107035
EGR1	16.9762	2.26679	1.23232e-64	8.50758e-63	0.28596	62.0702	Upregulation	0.226679
CHMP4B	16.9424	1.02465	2.1884e-64	1.5025e-62	0.550899	61.8232	Upregulation	0.102465
RELT	16.9303	1.20162	2.68883e-64	1.84271e-62	0.428609	61.7345	Upregulation	0.120162
SBDS	16.9001	1.5455	4.49274e-64	3.07335e-62	0.334479	61.5124	Upregulation	0.15455
SNHG15	16.8934	1.46251	5.0315e-64	3.43562e-62	0.337255	61.464	Upregulation	0.146251
UBB	16.8584	1.03913	9.10771e-64	6.19638e-62	0.778821	61.2079	Upregulation	0.103913
MTCH1	16.7337	1.00918	7.44172e-63	5.03552e-61	0.568747	60.298	Upregulation	0.100918
SRI	16.7249	1.15071	8.62759e-63	5.82743e-61	0.459281	60.2345	Upregulation	0.115071
AKIRIN2	16.6906	1.13284	1.53334e-62	1.03382e-60	0.560021	59.9856	Upregulation	0.113284
RIPK2	16.6739	1.6169	2.03004e-62	1.36625e-60	0.319011	59.8645	Upregulation	0.16169
MBD2	16.6702	1.00316	2.15757e-62	1.44948e-60	0.671867	59.8388	Upregulation	0.100316
TMEM167A	16.592	1.04614	7.96665e-62	5.32346e-60	0.625331	59.2738	Upregulation	0.104614
IFI35	16.5282	1.2392	2.29835e-61	1.53034e-59	0.419751	58.8152	Upregulation	0.12392
NDUFB3	16.4695	1.00112	6.07588e-61	4.02414e-59	0.544818	58.3953	Upregulation	0.100112
OXA1L	16.4613	1.00223	6.95715e-61	4.59969e-59	0.626124	58.3373	Upregulation	0.100223
PCGF5	16.3931	1.22539	2.14316e-60	1.41196e-58	0.409043	57.8502	Upregulation	0.122539
ARPC1B	16.2697	1.82077	1.62058e-59	1.06207e-57	0.954125	56.9738	Upregulation	0.182077
HMGN2	16.2524	1.10848	2.14893e-59	1.40588e-57	0.823109	56.8521	Upregulation	0.110848
TIMP1	16.248	1.21719	2.30835e-59	1.50755e-57	0.808435	56.8217	Upregulation	0.121719
ETS2	16.2346	1.47448	2.87052e-59	1.87143e-57	0.358937	56.7278	Upregulation	0.147448
SNRPD2	16.1843	1.00404	6.5116e-59	4.22319e-57	0.815045	56.3744	Upregulation	0.100404
ATP5F1D	16.181	1.09854	6.8638e-59	4.44393e-57	0.876653	56.3522	Upregulation	0.109854
MVP	16.1736	1.07897	7.74308e-59	5.00457e-57	0.520756	56.3006	Upregulation	0.107897
CD37	16.0588	1.76553	4.96109e-58	3.18999e-56	0.934426	55.4962	Upregulation	0.176553
ERP29	16.0569	1.00732	5.11085e-58	3.28066e-56	0.821126	55.484	Upregulation	0.100732
CCNL1	16.0105	1.24745	1.07899e-57	6.90242e-56	0.782919	55.161	Upregulation	0.124745
HCFC1R1	16.0051	1.07088	1.17656e-57	7.51372e-56	0.452803	55.1241	Upregulation	0.107088
CD53	15.9595	1.07843	2.44695e-57	1.55209e-55	0.649788	54.8091	Upregulation	0.107843
FCGR1B	15.8916	1.79709	7.24385e-57	4.55621e-55	0.280804	54.3414	Upregulation	0.179709
ISG15	15.8762	1.27915	9.26945e-57	5.81077e-55	0.429138	54.2358	Upregulation	0.127915
YWHAZ	15.8373	1.29676	1.72104e-56	1.07707e-54	0.864225	53.9678	Upregulation	0.129676
IRF8	15.8109	1.20399	2.61851e-56	1.63328e-54	0.427684	53.7869	Upregulation	0.120399
HMOX1	15.7633	1.05248	5.56574e-56	3.45435e-54	0.532258	53.4616	Upregulation	0.105248
RBCK1	15.7343	1.04644	8.8081e-56	5.43075e-54	0.481227	53.2651	Upregulation	0.104644
GBP4	15.7067	2.09063	1.36043e-55	8.37415e-54	0.262163	53.0771	Upregulation	0.209063
HCLS1	15.7017	1.05022	1.47269e-55	9.05027e-54	0.862903	53.0433	Upregulation	0.105022
GSTK1	15.5792	1.1389	1.00829e-54	6.12608e-53	0.824167	52.2128	Upregulation	0.11389
RRAS	15.5671	1.36109	1.21849e-54	7.39118e-53	0.352062	52.1313	Upregulation	0.136109
PSMA5	15.4867	1.025	4.26442e-54	2.56186e-52	0.496827	51.5914	Upregulation	0.1025
MAGOH	15.427	1.05453	1.07727e-53	6.41007e-52	0.414728	51.1931	Upregulation	0.105453
GADD45GIP1	15.419	1.03261	1.22051e-53	7.23946e-52	0.451084	51.1403	Upregulation	0.103261
GNA13	15.4063	1.2286	1.4856e-53	8.77017e-52	0.388551	51.057	Upregulation	0.12286
SERPINA1	15.3478	3.30759	3.66326e-53	2.15242e-51	0.930063	50.6671	Upregulation	0.330759
DDA1	15.2464	1.29277	1.74027e-52	1.01774e-50	0.334876	49.9924	Upregulation	0.129277
NEAT1	15.2155	4.46939	2.79081e-52	1.62958e-50	0.985193	49.7879	Upregulation	0.446939
UCP2	14.9712	1.07768	1.13211e-50	6.48922e-49	0.70201	48.1878	Upregulation	0.107768
DSC2	14.9574	1.65945	1.39325e-50	7.96171e-49	0.267715	48.099	Upregulation	0.165945
TPD52L2	14.9539	1.03822	1.46861e-50	8.37959e-49	0.440904	48.0768	Upregulation	0.103822
CCDC71L	14.8858	2.30032	4.07351e-50	2.31721e-48	0.22303	47.635	Upregulation	0.230032
LGALS3	14.8582	1.54476	6.1588e-50	3.48754e-48	0.910233	47.4575	Upregulation	0.154476
COG3	14.8551	1.19439	6.44757e-50	3.64555e-48	0.360788	47.4382	Upregulation	0.119439
CCDC59	14.8373	1.018	8.41287e-50	4.74959e-48	0.431386	47.3233	Upregulation	0.1018
ZFP36L1	14.7843	1.525	1.84857e-49	1.03894e-47	0.788207	46.9834	Upregulation	0.1525
GNA15	14.7147	1.20377	5.19054e-49	2.90415e-47	0.355235	46.537	Upregulation	0.120377
PSMA7	14.7071	1.01134	5.80203e-49	3.24144e-47	0.859334	46.4893	Upregulation	0.101134
SLC66A2	14.6854	1.13698	7.99316e-49	4.4523e-47	0.374141	46.3514	Upregulation	0.113698
TOMM7	14.6446	1.22034	1.45963e-48	8.10627e-47	0.92623	46.0912	Upregulation	0.122034
MIF	14.6191	1.01224	2.1215e-48	1.17299e-46	0.80513	45.9307	Upregulation	0.101224
RHEB	14.3819	1.19401	6.71821e-47	3.63938e-45	0.345849	44.439	Upregulation	0.119401
MARCO	14.3489	2.17997	1.08223e-46	5.82059e-45	0.228451	44.235	Upregulation	0.217997
PNP	14.334	1.87107	1.34169e-46	7.20572e-45	0.298387	44.1423	Upregulation	0.187107
NRG1	14.2802	1.10926	2.90627e-46	1.55639e-44	0.360656	43.8079	Upregulation	0.110926
CYTOR	14.2771	1.12553	3.03858e-46	1.62492e-44	0.374934	43.7892	Upregulation	0.112553
BLOC1S6	14.2147	1.03982	7.42508e-46	3.93141e-44	0.455843	43.4055	Upregulation	0.103982
SGK1	14.154	1.64279	1.76414e-45	9.26223e-44	0.44963	43.0333	Upregulation	0.164279
USP12	14.1378	1.39122	2.22145e-45	1.16307e-43	0.294685	42.9344	Upregulation	0.139122
FCGRT	14.1236	1.03316	2.71712e-45	1.41664e-43	0.875859	42.8487	Upregulation	0.103316
TAP1	14.1142	1.25286	3.10408e-45	1.61167e-43	0.392914	42.7927	Upregulation	0.125286
CORO1B	14.0748	1.026	5.42707e-45	2.81001e-43	0.441698	42.5513	Upregulation	0.1026
UBE2S	14.0361	1.27794	9.37534e-45	4.80784e-43	0.316235	42.318	Upregulation	0.127794
MAPRE1	14.0258	1.07181	1.08392e-44	5.54336e-43	0.383395	42.2562	Upregulation	0.107181
MSRB2	13.9666	1.1314	2.49227e-44	1.26425e-42	0.378636	41.8982	Upregulation	0.11314
CYBA	13.9642	3.87806	2.57668e-44	1.3053e-42	0.993125	41.8843	Upregulation	0.387806
NFKBIE	13.9253	1.60897	4.4479e-44	2.24413e-42	0.258726	41.649	Upregulation	0.160897
PPP6C	13.8732	1.01629	9.21285e-44	4.62952e-42	0.391724	41.3345	Upregulation	0.101629
GDI2	13.8716	1.02302	9.41785e-44	4.7262e-42	0.767451	41.3255	Upregulation	0.102302
NLRP3	13.8467	1.03623	1.33233e-43	6.65935e-42	0.40587	41.1766	Upregulation	0.103623
PTMA	13.7594	4.60777	4.4721e-43	2.21168e-41	0.996563	40.6553	Upregulation	0.460777
RNF138	13.557	1.15117	7.20602e-42	3.46768e-40	0.33752	39.46	Upregulation	0.115117
GYPC	13.5108	1.12743	1.35002e-41	6.47993e-40	0.326415	39.1884	Upregulation	0.112743
GSR	13.4991	1.11036	1.58287e-41	7.57818e-40	0.355632	39.1204	Upregulation	0.111036
CCNI	13.4982	1.15517	1.60337e-41	7.66653e-40	0.898863	39.1154	Upregulation	0.115517
C12orf57	13.4823	1.09358	1.98815e-41	9.4767e-40	0.371232	39.0233	Upregulation	0.109358
RAB34	13.4699	1.0876	2.35276e-41	1.11926e-39	0.342544	38.9511	Upregulation	0.10876
JMJD6	13.4637	1.50343	2.55908e-41	1.21433e-39	0.259387	38.9157	Upregulation	0.150343
ATF3	13.3814	2.16369	7.76453e-41	3.67511e-39	0.20201	38.4347	Upregulation	0.216369
ENSG00000276216	13.1743	1.91307	1.23389e-39	5.72463e-38	0.240746	37.2423	Upregulation	0.191307
ASPH	13.1228	1.73247	2.43873e-39	1.12726e-37	0.262692	36.948	Upregulation	0.173247
MT1F	13.0413	1.65933	7.11931e-39	3.25863e-37	0.233871	36.487	Upregulation	0.165933
PRDX2	13.0103	1.33294	1.06909e-38	4.88745e-37	0.271153	36.3109	Upregulation	0.133294
LDLR	12.8961	1.76377	4.73445e-38	2.13832e-36	0.226864	35.6699	Upregulation	0.176377
IQGAP1	12.8802	1.0058	5.81557e-38	2.62344e-36	0.892121	35.5811	Upregulation	0.10058
TMEM176A	12.8792	2.22374	5.89382e-38	2.65555e-36	0.565045	35.5758	Upregulation	0.222374
HAUS4	12.8484	1.0887	8.78044e-38	3.94667e-36	0.33514	35.4038	Upregulation	0.10887
GABARAPL1	12.8474	1.35703	8.89148e-38	3.9918e-36	0.283184	35.3988	Upregulation	0.135703
MAFF	12.6754	3.88334	8.0989e-37	3.55507e-35	0.150185	34.4492	Upregulation	0.388334
KLF11	12.6484	1.15921	1.14185e-36	4.9947e-35	0.298916	34.3015	Upregulation	0.115921
IRF7	12.5698	1.0135	3.0951e-36	1.34289e-34	0.410497	33.872	Upregulation	0.10135
FOS	12.4762	4.46735	1.00696e-35	4.32392e-34	0.989556	33.3641	Upregulation	0.446735
MT1X	12.4564	1.02714	1.29061e-35	5.52928e-34	0.345981	33.2573	Upregulation	0.102714
ZNF267	12.2975	1.37113	9.34113e-35	3.95227e-33	0.257932	32.4032	Upregulation	0.137113
H1-2	12.2788	1.51038	1.17661e-34	4.96705e-33	0.244183	32.3039	Upregulation	0.151038
LTA4H	12.0725	1.1555	1.475e-33	6.13008e-32	0.811608	31.2125	Upregulation	0.11555
MTHFD2	11.9803	1.21355	4.50935e-33	1.8576e-31	0.294818	30.731	Upregulation	0.121355
GCH1	11.9796	1.21683	4.54672e-33	1.87094e-31	0.287678	30.7279	Upregulation	0.121683
RNF19B	11.9598	1.08016	5.77334e-33	2.37048e-31	0.300767	30.6252	Upregulation	0.108016
TUBA1A	11.9293	1.36873	8.32473e-33	3.39575e-31	0.778821	30.4691	Upregulation	0.136873
MEF2D	11.9202	1.0788	9.29262e-33	3.78233e-31	0.295479	30.4222	Upregulation	0.10788
CDC42	11.8071	1.03357	3.58612e-32	1.44396e-30	0.918165	29.8404	Upregulation	0.103357
EREG	11.7212	2.11219	9.92124e-32	3.9398e-30	0.190243	29.4045	Upregulation	0.211219
EHD1	11.7152	1.1362	1.06497e-31	4.22461e-30	0.276705	29.3742	Upregulation	0.11362
THBS1	11.7123	3.66914	1.10198e-31	4.3668e-30	0.160894	29.3598	Upregulation	0.366914
CCNK	11.7077	1.01333	1.16427e-31	4.6039e-30	0.317292	29.3369	Upregulation	0.101333
RNF11	11.6989	1.05771	1.29164e-31	5.09144e-30	0.298652	29.2932	Upregulation	0.105771
H1-0	11.6515	1.77894	2.2556e-31	8.84474e-30	0.213644	29.0533	Upregulation	0.177894
JAK3	11.5932	1.22088	4.46047e-31	1.73996e-29	0.25661	28.7595	Upregulation	0.122088
FBXO6	11.5473	1.30991	7.6176e-31	2.95001e-29	0.241539	28.5302	Upregulation	0.130991
RFX2	11.5292	1.6452	9.39743e-31	3.63177e-29	0.216288	28.4399	Upregulation	0.16452
AQP9	11.504	1.29933	1.25985e-30	4.85387e-29	0.276044	28.3139	Upregulation	0.129933
PNRC1	11.4435	1.25784	2.53456e-30	9.68534e-29	0.941962	28.0139	Upregulation	0.125784
SH2B2	11.3524	1.6641	7.21342e-30	2.73417e-28	0.202406	27.5632	Upregulation	0.16641
SMIM3	11.3105	1.35731	1.16392e-29	4.39395e-28	0.235854	27.3571	Upregulation	0.135731
DESI1	11.2662	1.11323	1.92633e-29	7.24297e-28	0.26679	27.1401	Upregulation	0.111323
APOL6	11.157	1.06037	6.62156e-29	2.46497e-27	0.381015	26.6082	Upregulation	0.106037
GRN	11.0293	1.74101	2.75899e-28	1.01002e-26	0.914992	25.9957	Upregulation	0.174101
HLA-DMA	11.0236	1.31551	2.94118e-28	1.07357e-26	0.660762	25.9692	Upregulation	0.131551
IFI44	10.9909	1.11318	4.22499e-28	1.53919e-26	0.255024	25.8127	Upregulation	0.111318
PCBD1	10.9265	1.30589	8.61472e-28	3.10221e-26	0.225806	25.5083	Upregulation	0.130589
TRMT6	10.893	1.5097	1.24535e-27	4.45886e-26	0.217345	25.3508	Upregulation	0.15097
CXCR4	10.8728	1.84651	1.553e-27	5.53397e-26	0.227525	25.257	Upregulation	0.184651
ZNF593	10.8601	1.12389	1.78648e-27	6.34785e-26	0.26679	25.1974	Upregulation	0.112389
ELOF1	10.8098	1.01191	3.09184e-27	1.0955e-25	0.289265	24.9604	Upregulation	0.101191
RAB13	10.7882	1.68426	3.91422e-27	1.38558e-25	0.187599	24.8584	Upregulation	0.168426
CD82	10.6883	1.15841	1.15506e-26	4.0279e-25	0.263221	24.3949	Upregulation	0.115841
AREG	10.6718	6.93465	1.37929e-26	4.79643e-25	0.119117	24.3191	Upregulation	0.693465
ELF4	10.666	1.01313	1.46742e-26	5.09818e-25	0.289926	24.2926	Upregulation	0.101313
IER5L	10.5518	1.17272	4.98292e-26	1.70589e-24	0.267451	23.768	Upregulation	0.117272
TMEM176B	10.5484	2.23386	5.1693e-26	1.76808e-24	0.639873	23.7525	Upregulation	0.223386
DBNDD2	10.5065	1.81558	8.06608e-26	2.74635e-24	0.172528	23.5612	Upregulation	0.181558
DDIT3	10.4527	1.69883	1.42425e-25	4.83174e-24	0.177816	23.3159	Upregulation	0.169883
ADM	10.4362	2.45803	1.69497e-25	5.73459e-24	0.151243	23.2415	Upregulation	0.245803
C16orf87	10.435	1.2002	1.71645e-25	5.80202e-24	0.227393	23.2364	Upregulation	0.12002
SAP30	10.4015	1.57106	2.44111e-25	8.22192e-24	0.336066	23.085	Upregulation	0.157106
SERPING1	10.351	2.44893	4.1419e-25	1.38508e-23	0.149788	22.8585	Upregulation	0.244893
IDI1	10.3189	1.08191	5.78717e-25	1.92326e-23	0.256478	22.716	Upregulation	0.108191
TMEM107	10.3022	1.16751	6.88717e-25	2.2868e-23	0.253834	22.6408	Upregulation	0.116751
MGAT4A	10.2327	1.09655	1.41584e-24	4.64352e-23	0.234929	22.3332	Upregulation	0.109655
DSE	10.2156	1.1586	1.68863e-24	5.51408e-23	0.269302	22.2585	Upregulation	0.11586
TNFRSF12A	10.1885	3.74191	2.23274e-24	7.27814e-23	0.124405	22.138	Upregulation	0.374191
ZFAND2A	10.1754	1.08044	2.5523e-24	8.29817e-23	0.239688	22.081	Upregulation	0.108044
IRF2BPL	10.1528	1.58625	3.21876e-24	1.04288e-22	0.183501	21.9818	Upregulation	0.158625
PI4K2A	10.1165	1.13593	4.66959e-24	1.50386e-22	0.233607	21.8228	Upregulation	0.113593
EPB41L4A-AS1	10.0891	1.01155	6.17115e-24	1.97725e-22	0.253041	21.7039	Upregulation	0.101155
DDX5	10.033	1.13299	1.09144e-23	3.47325e-22	0.933897	21.4593	Upregulation	0.113299
TWF1	10.0165	1.34019	1.28931e-23	4.08558e-22	0.202406	21.3887	Upregulation	0.134019
CD83	9.99959	1.61959	1.53033e-23	4.83297e-22	0.179535	21.3158	Upregulation	0.161959
TCN2	9.99808	1.75494	1.55385e-23	4.90314e-22	0.168562	21.3095	Upregulation	0.175494
ZFPM1	9.95218	1.14386	2.4672e-23	7.73311e-22	0.212586	21.1116	Upregulation	0.114386
MT1E	9.90352	2.83265	4.01872e-23	1.25228e-21	0.128768	20.9023	Upregulation	0.283265
FOSL1	9.87835	3.67207	5.16787e-23	1.60238e-21	0.119513	20.7952	Upregulation	0.367207
FAM20A	9.80328	8.35807	1.08988e-22	3.35164e-21	0.106822	20.4747	Upregulation	0.835807
DUSP5	9.76081	2.5071	1.65833e-22	5.06649e-21	0.135246	20.2953	Upregulation	0.25071
ENSG00000285646	9.72096	1.60626	2.45463e-22	7.48104e-21	0.173057	20.126	Upregulation	0.160626
CUL1	9.70484	1.12076	2.87535e-22	8.74903e-21	0.25119	20.058	Upregulation	0.112076
DUSP2	9.65824	1.82511	4.53603e-22	1.368e-20	0.166579	19.8639	Upregulation	0.182511
DNAJC25-GNG10	9.64348	2.31377	5.23801e-22	1.57843e-20	0.1367	19.8018	Upregulation	0.231377
ENSG00000233461	9.6351	1.31916	5.68391e-22	1.71005e-20	0.201216	19.767	Upregulation	0.131916
TICAM1	9.61424	1.30714	6.96229e-22	2.08963e-20	0.19725	19.6799	Upregulation	0.130714
RNF139	9.59923	1.09696	8.05475e-22	2.40788e-20	0.229376	19.6184	Upregulation	0.109696
SLC35D2	9.50804	1.24306	1.94296e-21	5.72157e-20	0.200423	19.2425	Upregulation	0.124306
CD74	9.4948	15.4591	2.20632e-21	6.48185e-20	0.994315	19.1883	Upregulation	1.54591
MAP1S	9.42759	1.22409	4.19605e-21	1.2241e-19	0.216552	18.9122	Upregulation	0.122409
RBM7	9.37218	1.2182	7.10475e-21	2.05983e-19	0.195003	18.6862	Upregulation	0.12182
ZNF787	9.32219	1.05108	1.13961e-20	3.28621e-19	0.228186	18.4833	Upregulation	0.105108
IL18	9.26291	1.06075	1.98933e-20	5.69268e-19	0.264278	18.2447	Upregulation	0.106075
OASL	9.24143	1.69388	2.43234e-20	6.93392e-19	0.159572	18.159	Upregulation	0.169388
CTSL	9.20742	2.06125	3.34059e-20	9.4655e-19	0.146351	18.0239	Upregulation	0.206125
MARCKSL1	9.17482	1.0895	4.52322e-20	1.27682e-18	0.237969	17.8939	Upregulation	0.10895
RHOU	9.06531	1.09432	1.24254e-19	3.44519e-18	0.227657	17.4628	Upregulation	0.109432
ACP5	9.00588	1.38193	2.13952e-19	5.89736e-18	0.181253	17.2293	Upregulation	0.138193
WWC3	9.00561	1.20953	2.14472e-19	5.90737e-18	0.186409	17.2286	Upregulation	0.120953
HLX	8.99687	1.45668	2.32247e-19	6.38755e-18	0.171338	17.1947	Upregulation	0.145668
ARRDC3	8.93757	1.56949	3.97825e-19	1.08856e-17	0.170016	16.9631	Upregulation	0.156949
B3GNT2	8.90303	1.13927	5.43414e-19	1.4826e-17	0.202142	16.829	Upregulation	0.113927
ADAM9	8.75265	1.00959	2.08393e-18	5.60404e-17	0.221047	16.2515	Upregulation	0.100959
RRAGD	8.71197	1.30695	2.98637e-18	7.97365e-17	0.175436	16.0983	Upregulation	0.130695
TNNT1	8.70525	1.82598	3.16881e-18	8.44272e-17	0.147673	16.0735	Upregulation	0.182598
NKG7	8.66676	1.07997	4.4458e-18	1.18115e-16	0.19606	15.9277	Upregulation	0.107997
COQ10B	8.65634	1.13737	4.87168e-18	1.29246e-16	0.193945	15.8886	Upregulation	0.113737
MIR181A1HG	8.61231	2.04147	7.16056e-18	1.87712e-16	0.131941	15.7265	Upregulation	0.204147
ARRDC4	8.5971	1.08242	8.17527e-18	2.13863e-16	0.229244	15.6699	Upregulation	0.108242
PLBD1	8.57289	1.05965	1.00924e-17	2.63647e-16	0.74643	15.579	Upregulation	0.105965
LIMK2	8.56648	1.68732	1.06701e-17	2.78544e-16	0.149788	15.5551	Upregulation	0.168732
ADAMTS2	8.55481	5.23346	1.18063e-17	3.06922e-16	0.0965098	15.513	Upregulation	0.523346
H2BC12	8.47726	1.61233	2.30558e-17	5.93608e-16	0.149921	15.2265	Upregulation	0.161233
KLHDC7B	8.34247	2.57622	7.27571e-17	1.84038e-15	0.113432	14.7351	Upregulation	0.257622
ATP13A3	8.34094	1.14112	7.3703e-17	1.86305e-15	0.216816	14.7298	Upregulation	0.114112
STOM	8.33882	1.17121	7.50326e-17	1.89538e-15	0.18046	14.7223	Upregulation	0.117121
PHLDA2	8.23907	3.0331	1.73561e-16	4.33175e-15	0.106161	14.3633	Upregulation	0.30331
IL1B	8.18782	1.59425	2.65997e-16	6.58615e-15	0.148599	14.1814	Upregulation	0.159425
H1-3	8.17834	1.14087	2.87792e-16	7.1117e-15	0.210338	14.148	Upregulation	0.114087
CCR1	8.15128	1.03398	3.60091e-16	8.88073e-15	0.296007	14.0516	Upregulation	0.103398
TRIM69	8.1188	1.35875	4.7081e-16	1.15581e-14	0.155077	13.9371	Upregulation	0.135875
NT5C3B	8.04331	2.06665	8.74443e-16	2.12583e-14	0.1211	13.6725	Upregulation	0.206665
ST14	7.99857	1.21206	1.25873e-15	3.03642e-14	0.165653	13.5176	Upregulation	0.121206
MYOF	7.95942	1.20974	1.72841e-15	4.1534e-14	0.199101	13.3816	Upregulation	0.120974
SLC25A33	7.9101	1.46822	2.57175e-15	6.13276e-14	0.146351	13.2123	Upregulation	0.146822
TMEM70	7.89511	1.18549	2.9006e-15	6.90818e-14	0.192623	13.1606	Upregulation	0.118549
ZC3H12A	7.86122	1.76042	3.80396e-15	8.99679e-14	0.127049	13.0459	Upregulation	0.176042
RASGEF1B	7.82327	1.2477	5.14686e-15	1.21194e-13	0.158778	12.9165	Upregulation	0.12477
ENSG00000287839	7.80139	1.05651	6.12308e-15	1.4355e-13	0.192094	12.843	Upregulation	0.105651
PDE4B	7.78377	1.25305	7.03953e-15	1.64623e-13	0.168826	12.7835	Upregulation	0.125305
MXRA7	7.74224	2.62033	9.76824e-15	2.26879e-13	0.103517	12.6442	Upregulation	0.262033
PTPN7	7.71844	1.78436	1.17761e-14	2.71996e-13	0.127578	12.5654	Upregulation	0.178436
SLC25A25	7.65105	1.40601	1.99347e-14	4.5706e-13	0.144368	12.34	Upregulation	0.140601
SPHK1	7.56493	1.24617	3.88071e-14	8.80607e-13	0.161158	12.0552	Upregulation	0.124617
INSIG1	7.55671	1.53095	4.1339e-14	9.3636e-13	0.149788	12.0286	Upregulation	0.153095
SDE2	7.5517	1.3538	4.29601e-14	9.72491e-13	0.145029	12.0121	Upregulation	0.13538
ANXA2R	7.54124	2.03981	4.65523e-14	1.05317e-12	0.120703	11.9775	Upregulation	0.203981
PABPC1	7.54075	1.47273	4.67277e-14	1.0565e-12	0.982417	11.9761	Upregulation	0.147273
DNLZ	7.52547	1.24741	5.25319e-14	1.18702e-12	0.155209	11.9255	Upregulation	0.124741
GAS6	7.50609	2.53746	6.09188e-14	1.36992e-12	0.0998149	11.8633	Upregulation	0.253745
NECTIN2	7.26758	1.6192	3.65996e-13	7.9768e-12	0.124273	11.0982	Upregulation	0.16192
IFFO2	7.2603	1.18867	3.8623e-13	8.4129e-12	0.156399	11.0751	Upregulation	0.118867
TCF7L2	7.19937	1.0698	6.0493e-13	1.30553e-11	0.172131	10.8842	Upregulation	0.10698
ANKRD28	7.18285	1.47276	6.82753e-13	1.47179e-11	0.150317	10.8322	Upregulation	0.147276
IFI44L	7.17573	1.00786	7.1924e-13	1.546e-11	0.173057	10.8108	Upregulation	0.100786
REC8	7.16908	1.61044	7.55051e-13	1.62111e-11	0.125992	10.7902	Upregulation	0.161044
SAMD4A	7.16908	1.29971	7.55051e-13	1.62111e-11	0.14926	10.7902	Upregulation	0.129971
TAMALIN	7.15567	3.10376	8.32656e-13	1.78059e-11	0.0917504	10.7494	Upregulation	0.310376
ANKRD22	7.08343	3.36061	1.40634e-12	2.97179e-11	0.0892385	10.527	Upregulation	0.336061
H2AC19	7.02562	1.01111	2.13125e-12	4.46836e-11	0.162216	10.3499	Upregulation	0.101111
DNASE2	6.90394	1.00925	5.05787e-12	1.04064e-10	0.183369	9.9827	Upregulation	0.100925
HP	6.87336	1.69428	6.27049e-12	1.28519e-10	0.134849	9.89103	Upregulation	0.169428
GPR183	6.82332	2.41094	8.89588e-12	1.80552e-10	0.100873	9.7434	Upregulation	0.241094
NAB2	6.81648	2.69696	9.32957e-12	1.88945e-10	0.0916182	9.72366	Upregulation	0.269696
THBD	6.76611	3.08568	1.32291e-11	2.65624e-10	0.0885775	9.57573	Upregulation	0.308568
LGALS3BP	6.68026	1.95254	2.38525e-11	4.71105e-10	0.106293	9.32688	Upregulation	0.195254
PLEKHG2	6.46665	1.78282	1.00202e-10	1.92432e-09	0.105632	8.71572	Upregulation	0.178282
HLA-DRA	6.46067	4.78346	1.04237e-10	2.00079e-09	0.92147	8.6988	Upregulation	0.478346
IL1R2	6.42326	3.80112	1.33387e-10	2.54468e-09	0.0806452	8.59437	Upregulation	0.380112
POLR1F	6.37144	1.229	1.87257e-10	3.54709e-09	0.128107	8.45013	Upregulation	0.1229
CXCL8	6.34829	1.73542	2.17723e-10	4.10552e-09	0.123612	8.38663	Upregulation	0.173542
PHACTR1	6.31306	1.32355	2.73567e-10	5.13016e-09	0.133924	8.28987	Upregulation	0.132355
HSBP1L1	6.29812	1.68623	3.01278e-10	5.64135e-09	0.10431	8.24862	Upregulation	0.168623
ENSG00000274021	6.26218	1.66505	3.79627e-10	7.05906e-09	0.111052	8.15125	Upregulation	0.166505
LINC-PINT	6.24239	1.51237	4.30945e-10	7.99349e-09	0.114886	8.09726	Upregulation	0.151237
LMNA	6.23279	1.91856	4.58209e-10	8.47822e-09	0.0930724	8.0717	Upregulation	0.191856
GZF1	6.19041	1.64501	6.0007e-10	1.10215e-08	0.105103	7.95776	Upregulation	0.164501
ODC1	6.19018	1.11662	6.00973e-10	1.10327e-08	0.137229	7.95732	Upregulation	0.111662
CDCA4	6.07364	1.72986	1.25039e-09	2.25788e-08	0.0992861	7.6463	Upregulation	0.172986
SMIM13	6.07301	1.37352	1.25533e-09	2.26571e-08	0.114225	7.6448	Upregulation	0.137352
ENSG00000258017	6.06445	2.02412	1.32409e-09	2.3875e-08	0.0904283	7.62206	Upregulation	0.202412
FLVCR2	5.9751	1.27112	2.29953e-09	4.08349e-08	0.122025	7.38897	Upregulation	0.127112
RHOC	5.95932	1.14832	2.53286e-09	4.48086e-08	0.136039	7.34864	Upregulation	0.114832
KLF6	5.95806	1.62278	2.55247e-09	4.50917e-08	0.937731	7.3459	Upregulation	0.162278
SMAD7	5.95004	1.90282	2.68076e-09	4.72244e-08	0.0955843	7.32583	Upregulation	0.190282
ENSG00000270022	5.94096	1.08546	2.83364e-09	4.98007e-08	0.145822	7.30276	Upregulation	0.108546
NR4A1	5.83677	1.89805	5.32228e-09	9.18161e-08	0.092808	7.03708	Upregulation	0.189805
MS4A4A	5.82756	1.67446	5.62435e-09	9.68934e-08	0.100873	7.01371	Upregulation	0.167446
VSIG4	5.80728	4.19744	6.34941e-09	1.08984e-07	0.0707298	6.96264	Upregulation	0.419744
FAM89A	5.80319	2.04873	6.50636e-09	1.11627e-07	0.0846113	6.95223	Upregulation	0.204873
STARD4	5.77543	1.73349	7.67554e-09	1.31145e-07	0.0941301	6.88225	Upregulation	0.173349
FCGR2B	5.74113	1.95532	9.40466e-09	1.59526e-07	0.0905605	6.79717	Upregulation	0.195532
FLT3	5.70558	1.32991	1.15949e-08	1.9544e-07	0.112507	6.70899	Upregulation	0.132991
TUBB6	5.70244	1.24338	1.18106e-08	1.98808e-07	0.126917	6.70157	Upregulation	0.124338
CLP1	5.6946	1.31437	1.2366e-08	2.07689e-07	0.107879	6.68259	Upregulation	0.131437
EMP1	5.69113	2.43813	1.26205e-08	2.11679e-07	0.0786621	6.67432	Upregulation	0.243813
SRXN1	5.63239	1.46419	1.77731e-08	2.95197e-07	0.102195	6.52989	Upregulation	0.146419
CD40	5.57322	1.56563	2.50076e-08	4.12614e-07	0.0967742	6.38446	Upregulation	0.156563
FCGR3A	5.54524	1.86265	2.93552e-08	4.81381e-07	0.0998149	6.31751	Upregulation	0.186265
BAG3	5.48892	2.02465	4.04389e-08	6.55681e-07	0.0815706	6.18331	Upregulation	0.202465
PRR7	5.48412	1.38248	4.15534e-08	6.72298e-07	0.103252	6.17244	Upregulation	0.138248
LUCAT1	5.45487	1.14123	4.90074e-08	7.90168e-07	0.130619	6.10228	Upregulation	0.114123
APOL1	5.34465	1.14414	9.05911e-08	1.4402e-06	0.113696	5.84158	Upregulation	0.114414
SERINC2	5.33272	1.07859	9.67509e-08	1.53552e-06	0.11568	5.81374	Upregulation	0.107859
ENSG00000260708	5.31714	1.23244	1.05408e-07	1.66728e-06	0.10973	5.77799	Upregulation	0.123244
CD14	5.29824	1.22623	1.16924e-07	1.84398e-06	0.872951	5.73424	Upregulation	0.122623
ENSG00000259704	5.20829	1.05873	1.90584e-07	2.95346e-06	0.116605	5.52967	Upregulation	0.105873
ENSG00000269968	5.09187	1.8527	3.54556e-07	5.40734e-06	0.0794553	5.26702	Upregulation	0.18527
ENSG00000278743	5.04467	1.06099	4.54316e-07	6.87286e-06	0.117002	5.16286	Upregulation	0.106099
MAD2L1BP	4.97621	1.18501	6.4841e-07	9.69177e-06	0.101137	5.0136	Upregulation	0.118501
IFITM1	4.97354	1.09375	6.57424e-07	9.81476e-06	0.145558	5.00812	Upregulation	0.109375
DUSP6	4.9573	2.5063	7.14813e-07	1.06292e-05	0.726071	4.9735	Upregulation	0.25063
BTG3	4.89	1.72085	1.00836e-06	1.48121e-05	0.0790587	4.82938	Upregulation	0.172085
IL1RAP	4.88742	1.17652	1.02168e-06	1.4996e-05	0.112771	4.82403	Upregulation	0.117652
IL15RA	4.8759	1.0203	1.08315e-06	1.58548e-05	0.113961	4.79984	Upregulation	0.10203
MYL6B	4.83198	1.29706	1.35179e-06	1.96109e-05	0.0925436	4.7075	Upregulation	0.129706
GADD45G	4.82889	1.81356	1.37298e-06	1.99107e-05	0.0778689	4.70091	Upregulation	0.181356
ARID5B	4.81776	1.89802	1.4518e-06	2.10049e-05	0.072184	4.67768	Upregulation	0.189802
TPST1	4.79329	3.79995	1.64067e-06	2.36462e-05	0.0568482	4.62624	Upregulation	0.379995
RALGDS	4.7631	1.167	1.90637e-06	2.73077e-05	0.105103	4.56372	Upregulation	0.1167
RMRP	4.71987	1.20928	2.35992e-06	3.34466e-05	0.0957166	4.47565	Upregulation	0.120928
POMZP3	4.68337	1.55948	2.82193e-06	3.97541e-05	0.0786621	4.40062	Upregulation	0.155948
SLAMF7	4.56628	1.74185	4.96465e-06	6.82721e-05	0.0754892	4.16576	Upregulation	0.174185
FASTKD5	4.55321	1.00005	5.28347e-06	7.24703e-05	0.10431	4.13984	Upregulation	0.100005
ENSG00000261526	4.51581	1.0749	6.30758e-06	8.59202e-05	0.0961132	4.0659	Upregulation	0.10749
ADNP2	4.47181	1.08444	7.75596e-06	0.000104661	0.0999471	3.98022	Upregulation	0.108444
HLA-DPB1	4.46627	2.21687	7.95955e-06	0.000107292	0.707562	3.96943	Upregulation	0.221687
RNASE1	4.45092	3.77028	8.55044e-06	0.000114927	0.0569804	3.93958	Upregulation	0.377028
TP53INP2	4.44906	1.75312	8.62475e-06	0.000115801	0.0709942	3.93629	Upregulation	0.175312
CD38	4.43963	1.64331	9.0113e-06	0.000120904	0.0752247	3.91756	Upregulation	0.164331
PDK4	4.41664	1.12516	1.00249e-05	0.000133833	0.0991539	3.87344	Upregulation	0.112516
B3GNT5	4.32334	1.24564	1.53688e-05	0.000201515	0.0951877	3.69569	Upregulation	0.124564
MMP25	4.23799	1.06488	2.25526e-05	0.000290526	0.0996827	3.53681	Upregulation	0.106488
IFI27	4.22346	8.41739	2.40583e-05	0.000308861	0.0462718	3.51024	Upregulation	0.841739
SRRM2-AS1	4.20689	3.94307	2.58906e-05	0.000331249	0.050238	3.47985	Upregulation	0.394307
SQLE	4.17097	1.03711	3.03307e-05	0.000385426	0.0954521	3.41406	Upregulation	0.103711
PTGS2	4.16916	1.8217	3.05718e-05	0.000388227	0.0674246	3.41091	Upregulation	0.18217
LHFPL2	4.10651	1.3266	4.01675e-05	0.000504273	0.0859334	3.29733	Upregulation	0.13266
ATF7IP2	4.10191	1.14961	4.09756e-05	0.000514074	0.0844791	3.28897	Upregulation	0.114961
H2BC4	4.089	1.15949	4.33243e-05	0.000541186	0.0861978	3.26665	Upregulation	0.115949
NMRK1	4.08122	1.30938	4.47997e-05	0.000559057	0.0752247	3.25254	Upregulation	0.130938
C15orf48	4.03735	3.8325	5.40587e-05	0.000669695	0.0490481	3.17412	Upregulation	0.38325
HLA-DPA1	4.02254	2.49624	5.75737e-05	0.000709956	0.758858	3.14877	Upregulation	0.249624
BCAT1	4.01837	1.28747	5.86025e-05	0.000721218	0.0752247	3.14193	Upregulation	0.128747
H2AW	4.01088	2.06935	6.04932e-05	0.000743024	0.0593601	3.129	Upregulation	0.206935
IL27	3.99561	2.56539	6.45287e-05	0.000789744	0.0543363	3.10251	Upregulation	0.256539
