# Supplementary material for: Single‐Cell Transcriptomic Analysis of the Immune Response to COVID‐19 and Tuberculosis Coinfection
Source: Exploration (Beijing). 2025 May 8;5(5):20240022. doi: 10.1002/EXP.20240022 (PMC12561472; doi:10.1002/EXP.20240022)
Supplement: Supplementary file 18 — Supporting Information [file EXP2-5-20240022-s002.xlsx]

## Sheet: signature score related genes
Table S7. Signature genes usded to define functional status in T cells and Myeloid cells
T cells		Myeloid cells
Cytotoxic	exhaustion	phagocytosis	Antigen presentation
PRF1, IFNG, GNLY, NKG7, GZMA, GZMB, GZMH, GZMK, GZMM, KLRK1, KLRB1, KLRD1, FCGR3A, FGFBP2, ZEB2, CTSW, CST7	PDCD1, LAG3, HAVCR2, BTLA, KLRG1, CD200, CD244, CD160, CTLA4, CD80, TIGIT	ARF6, CDC42, ARPC4, PIK3R2, WASF2, ARPC1A, ARPC2, MARCKSL1, RAC2, CFL1, RPS6KB2, PRKCE, MARCKS, VAV2, DNM2, PIK3CG, FCGR3A, VASP, ARPC3, HCK, LYN, DOCK2, PLCG2, ARPC5, PTPRC	LGMN, CIITA, HLA-DMB, RFX5, HLA-DMA, NFYC, CTSL, IFI30, B2M, HLA-E, TAP2, PSME1, PSME2, HLA-F, HLA-C, HSP90AB1, HSPA8, HLA-DOA, CD74, HLA-DQA2, HLA-DQB1, HLA-DRA, HLA-DRB1, HLA-DRB5, HLA-DPA1, HLA-DQA1, HLA-DPB1, HSPA4, CALR, HSP90AA1, HLA-A, PDIA3, CTSB, PSME3, HLA-B, TAP1, CD4
